# Supplementary material for: No Accumulation of Transposable Elements in Asexual Arthropods
Source: Mol Biol Evol. 2015 Nov 11;33(3):697–706. doi: 10.1093/molbev/msv261 (PMC4760076; doi:10.1093/molbev/msv261)
Supplement: Supplementary Data [file supp_msv261_Supplementary_Data_1.xls]

## Sheet: Sheet1
rpkm	sex_asex	te_class	tax_group	species	te_unique	genome_size_Mb
24.4505	asex	Academ	Daphnia	Dpu_5w2	Academ-1_DPu_lpb_5w	200
14.4796	asex	BEL	Daphnia	Dpu_5w2	BEL-10_DPu-I_lpb_5w	200
30.8588	asex	BEL	Daphnia	Dpu_5w2	BEL-11_DPu-I_lpb_5w	200
52.4524	asex	BEL	Daphnia	Dpu_5w2	BEL-12_DPu-I_lpb_5w	200
6.32164	asex	BEL	Daphnia	Dpu_5w2	BEL-13_DPu-I_lpb_5w	200
28.2092	asex	BEL	Daphnia	Dpu_5w2	BEL-14_DPu-I_lpb_5w	200
15.9891	asex	BEL	Daphnia	Dpu_5w2	BEL-15_DPu-I_lpb_5w	200
19.0785	asex	BEL	Daphnia	Dpu_5w2	BEL-16_DPu-I_lpb_5w	200
28.487	asex	BEL	Daphnia	Dpu_5w2	BEL-17_DPu-I_lpb_5w	200
14.6177	asex	BEL	Daphnia	Dpu_5w2	BEL-18_DPu-I_lpb_5w	200
12.8941	asex	BEL	Daphnia	Dpu_5w2	BEL-19_DPu-I_lpb_5w	200
3.94424	asex	BEL	Daphnia	Dpu_5w2	BEL-1_DPu-I_lpb_5w	200
3.04391	asex	BEL	Daphnia	Dpu_5w2	BEL-2_DPu-I_lpb_5w	200
32.4802	asex	BEL	Daphnia	Dpu_5w2	BEL-3_DPu-I_lpb_5w	200
53.2232	asex	BEL	Daphnia	Dpu_5w2	BEL-4_DPu-I_lpb_5w	200
2.56336	asex	BEL	Daphnia	Dpu_5w2	BEL-5_DPu-I_lpb_5w	200
7.02544	asex	BEL	Daphnia	Dpu_5w2	BEL-6_DPu-I_lpb_5w	200
13.7382	asex	BEL	Daphnia	Dpu_5w2	BEL-7_DPu-I_lpb_5w	200
20.0984	asex	BEL	Daphnia	Dpu_5w2	BEL-8_DPu-I_lpb_5w	200
28.6597	asex	BEL-9	Daphnia	Dpu_5w2	BEL-9_DPu_lpb_5w	200
7.24384	asex	Copia	Daphnia	Dpu_5w2	Copia-10_DPu-I_lpb_5w	200
9.00482	asex	Copia	Daphnia	Dpu_5w2	Copia-11_DPu-I_lpb_5w	200
11.825	asex	Copia	Daphnia	Dpu_5w2	Copia-12_DPu-I_lpb_5w	200
13.0643	asex	Copia	Daphnia	Dpu_5w2	Copia-13_DPu-I_lpb_5w	200
22.6075	asex	Copia	Daphnia	Dpu_5w2	Copia-14_DPu-I_lpb_5w	200
5.03039	asex	Copia	Daphnia	Dpu_5w2	Copia-15_DPu-I_lpb_5w	200
9.75273	asex	Copia	Daphnia	Dpu_5w2	Copia-16_DPu-I_lpb_5w	200
25.0294	asex	Copia	Daphnia	Dpu_5w2	Copia-17_DPu-I_lpb_5w	200
8.91054	asex	Copia	Daphnia	Dpu_5w2	Copia-18_DPu-I_lpb_5w	200
5.00213	asex	Copia	Daphnia	Dpu_5w2	Copia-19_DPu-I_lpb_5w	200
7.43037	asex	Copia	Daphnia	Dpu_5w2	Copia-1_DPu-I_lpb_5w	200
15.3099	asex	Copia	Daphnia	Dpu_5w2	Copia-20_DPu-I_lpb_5w	200
10.1807	asex	Copia	Daphnia	Dpu_5w2	Copia-21_DPu-I_lpb_5w	200
16.1993	asex	Copia	Daphnia	Dpu_5w2	Copia-22_DPu-I_lpb_5w	200
14.4074	asex	Copia	Daphnia	Dpu_5w2	Copia-23_DPu-I_lpb_5w	200
15.2554	asex	Copia	Daphnia	Dpu_5w2	Copia-24_DPu-I_lpb_5w	200
13.6861	asex	Copia	Daphnia	Dpu_5w2	Copia-25_DPu-I_lpb_5w	200
17.0082	asex	Copia	Daphnia	Dpu_5w2	Copia-26_DPu-I_lpb_5w	200
31.0465	asex	Copia	Daphnia	Dpu_5w2	Copia-27_DPu-I_lpb_5w	200
13.926	asex	Copia	Daphnia	Dpu_5w2	Copia-28_DPu-I_lpb_5w	200
29.9008	asex	Copia	Daphnia	Dpu_5w2	Copia-29_DPu-I_lpb_5w	200
13.3413	asex	Copia	Daphnia	Dpu_5w2	Copia-2_DPu-I_lpb_5w	200
4.38953	asex	Copia	Daphnia	Dpu_5w2	Copia-30_DPu-I_lpb_5w	200
12.8329	asex	Copia	Daphnia	Dpu_5w2	Copia-31_DPu-I_lpb_5w	200
6.88185	asex	Copia	Daphnia	Dpu_5w2	Copia-32_DPu-I_lpb_5w	200
9.9045	asex	Copia	Daphnia	Dpu_5w2	Copia-33_DPu-I_lpb_5w	200
3.91007	asex	Copia	Daphnia	Dpu_5w2	Copia-34_DPu-I_lpb_5w	200
29.5075	asex	Copia	Daphnia	Dpu_5w2	Copia-35_DPu-I_lpb_5w	200
5.16389	asex	Copia	Daphnia	Dpu_5w2	Copia-36_DPu-I_lpb_5w	200
20.1943	asex	Copia	Daphnia	Dpu_5w2	Copia-37_DPu-I_lpb_5w	200
9.70343	asex	Copia	Daphnia	Dpu_5w2	Copia-38_DPu-I_lpb_5w	200
13.4686	asex	Copia	Daphnia	Dpu_5w2	Copia-39_DPu-I_lpb_5w	200
26.5233	asex	Copia	Daphnia	Dpu_5w2	Copia-3_DPu-I_lpb_5w	200
2.29763	asex	Copia	Daphnia	Dpu_5w2	Copia-4_DPu-I_lpb_5w	200
26.2677	asex	Copia	Daphnia	Dpu_5w2	Copia-5_DPu-I_lpb_5w	200
18.8526	asex	Copia	Daphnia	Dpu_5w2	Copia-6_DPu-I_lpb_5w	200
19.5962	asex	Copia	Daphnia	Dpu_5w2	Copia-7_DPu-I_lpb_5w	200
13.3442	asex	Copia	Daphnia	Dpu_5w2	Copia-8_DPu-I_lpb_5w	200
7.81852	asex	Copia	Daphnia	Dpu_5w2	Copia-9_DPu-I_lpb_5w	200
10.045	asex	DIRS	Daphnia	Dpu_5w2	DIRS-1_DPu_lpb_5w	200
21.661	asex	DIRS	Daphnia	Dpu_5w2	DIRS-2_DPu_lpb_5w	200
10.6214	asex	DIRS	Daphnia	Dpu_5w2	DIRS-3_DPu_lpb_5w	200
18.3795	asex	DIRS	Daphnia	Dpu_5w2	DIRS-4_DPu_lpb_5w	200
9.44731	asex	DIRS	Daphnia	Dpu_5w2	DIRS-5_DPu_lpb_5w	200
17.0607	asex	DIRS	Daphnia	Dpu_5w2	DIRS-6_DPu_lpb_5w	200
549.12	asex	DNA	Daphnia	Dpu_5w2	DNA-1_DPu_lpb_5w	200
53.1766	asex	DNA2	Daphnia	Dpu_5w2	DNA2-1_DPu_lpb_5w	200
657.523	asex	DNA	Daphnia	Dpu_5w2	DNA-2_DPu_lpb_5w	200
52.6426	asex	Gypsy	Daphnia	Dpu_5w2	Gypsy-10_DPu-I_lpb_5w	200
31.4043	asex	Gypsy	Daphnia	Dpu_5w2	Gypsy-11_DPu-I_lpb_5w	200
5.90048	asex	Gypsy	Daphnia	Dpu_5w2	Gypsy-12_DPu-I_lpb_5w	200
12.5014	asex	Gypsy	Daphnia	Dpu_5w2	Gypsy-13_DPu-I_lpb_5w	200
25.5269	asex	Gypsy	Daphnia	Dpu_5w2	Gypsy-14_DPu-I_lpb_5w	200
17.5247	asex	Gypsy	Daphnia	Dpu_5w2	Gypsy-15_DPu-I_lpb_5w	200
5.63064	asex	Gypsy	Daphnia	Dpu_5w2	Gypsy-16_DPu-I_lpb_5w	200
0.755259	asex	Gypsy	Daphnia	Dpu_5w2	Gypsy-17_DPu-I_lpb_5w	200
1.85963	asex	Gypsy	Daphnia	Dpu_5w2	Gypsy-18_DPu-I_lpb_5w	200
18.1995	asex	Gypsy	Daphnia	Dpu_5w2	Gypsy-19_DPu-I_lpb_5w	200
3.74501	asex	Gypsy	Daphnia	Dpu_5w2	Gypsy-1_DPu-I_lpb_5w	200
21.3114	asex	Gypsy	Daphnia	Dpu_5w2	Gypsy-1-I_DP_lpb_5w	200
44.5117	asex	Gypsy	Daphnia	Dpu_5w2	Gypsy-1-LTR_DP_lpb_5w	200
49.3717	asex	Gypsy	Daphnia	Dpu_5w2	Gypsy-21_DPu-I_lpb_5w	200
39.4424	asex	Gypsy	Daphnia	Dpu_5w2	Gypsy-22_DPu-I_lpb_5w	200
24.4278	asex	Gypsy	Daphnia	Dpu_5w2	Gypsy-23_DPu-I_lpb_5w	200
17.3937	asex	Gypsy	Daphnia	Dpu_5w2	Gypsy-24_DPu-I_lpb_5w	200
28.2724	asex	Gypsy	Daphnia	Dpu_5w2	Gypsy-25_DPu-I_lpb_5w	200
51.0395	asex	Gypsy	Daphnia	Dpu_5w2	Gypsy-26_DPu-I_lpb_5w	200
42.4954	asex	Gypsy	Daphnia	Dpu_5w2	Gypsy-27_DPu-I_lpb_5w	200
23.6184	asex	Gypsy	Daphnia	Dpu_5w2	Gypsy-28_DPu-I_lpb_5w	200
8.10004	asex	Gypsy	Daphnia	Dpu_5w2	Gypsy-29_DPu-I_lpb_5w	200
8.27653	asex	Gypsy	Daphnia	Dpu_5w2	Gypsy-2_DPu-I_lpb_5w	200
9.92118	asex	Gypsy	Daphnia	Dpu_5w2	Gypsy-2-I_DP_lpb_5w	200
81.1316	asex	Gypsy	Daphnia	Dpu_5w2	Gypsy-2-LTR_DP_lpb_5w	200
14.1007	asex	Gypsy	Daphnia	Dpu_5w2	Gypsy-30_DPu-I_lpb_5w	200
23.3952	asex	Gypsy	Daphnia	Dpu_5w2	Gypsy-31_DPu-I_lpb_5w	200
40.5686	asex	Gypsy	Daphnia	Dpu_5w2	Gypsy-32_DPu-I_lpb_5w	200
12.734	asex	Gypsy	Daphnia	Dpu_5w2	Gypsy-33_DPu-I_lpb_5w	200
24.3293	asex	Gypsy	Daphnia	Dpu_5w2	Gypsy-34_DPu-I_lpb_5w	200
32.4632	asex	Gypsy	Daphnia	Dpu_5w2	Gypsy-35_DPu-I_lpb_5w	200
9.64329	asex	Gypsy	Daphnia	Dpu_5w2	Gypsy-36_DPu-I_lpb_5w	200
92.8472	asex	Gypsy	Daphnia	Dpu_5w2	Gypsy-37_DPu-I_lpb_5w	200
8.83412	asex	Gypsy	Daphnia	Dpu_5w2	Gypsy-38_DPu-I_lpb_5w	200
9.08592	asex	Gypsy	Daphnia	Dpu_5w2	Gypsy-39_DPu-I_lpb_5w	200
36.0753	asex	Gypsy	Daphnia	Dpu_5w2	Gypsy-3_DPu-I_lpb_5w	200
53.9817	asex	Gypsy	Daphnia	Dpu_5w2	Gypsy-40_DPu-I_lpb_5w	200
19.3431	asex	Gypsy	Daphnia	Dpu_5w2	Gypsy-4_DPu-I_lpb_5w	200
4.67991	asex	Gypsy	Daphnia	Dpu_5w2	Gypsy-5_DPu-I_lpb_5w	200
20.0442	asex	Gypsy	Daphnia	Dpu_5w2	Gypsy-6_DPu-I_lpb_5w	200
9.67048	asex	Gypsy	Daphnia	Dpu_5w2	Gypsy-7_DPu-I_lpb_5w	200
34.6824	asex	Gypsy	Daphnia	Dpu_5w2	Gypsy-8_DPu-I_lpb_5w	200
19.0357	asex	Gypsy	Daphnia	Dpu_5w2	Gypsy-9_DPu-I_lpb_5w	200
27.1367	asex	Gypsy	Daphnia	Dpu_5w2	Gypsy-N1_DPu-I_lpb_5w	200
70.6745	asex	L2	Daphnia	Dpu_5w2	L2-1_DPu_lpb_5w	200
300.576	asex	LT1	Daphnia	Dpu_5w2	LT1_DPu-I_lpb_5w	200
23.6793	asex	LT2	Daphnia	Dpu_5w2	LT2_DPu-I_lpb_5w	200
42.8492	asex	Mariner	Daphnia	Dpu_5w2	Mariner-1_DPu_lpb_5w	200
11.0488	asex	MuDR	Daphnia	Dpu_5w2	MuDR-1_DPu_lpb_5w	200
11.6829	asex	MuDRF	Daphnia	Dpu_5w2	MuDRF-1_DPu_lpb_5w	200
6.98385	asex	Nimb	Daphnia	Dpu_5w2	Nimb-1_DPu_lpb_5w	200
32.5886	asex	P	Daphnia	Dpu_5w2	P-1_DPu_lpb_5w	200
101.745	asex	piggyBac	Daphnia	Dpu_5w2	piggyBac-1_DPu_lpb_5w	200
115.871	asex	POKEY	Daphnia	Dpu_5w2	POKEY_DP_lpb_5w	200
2.12107	asex	Sola1	Daphnia	Dpu_5w2	Sola1-1_DPu_lpb_5w	200
6.85501	asex	Sola2	Daphnia	Dpu_5w2	Sola2-1_DPu_lpb_5w	200
7.34119	asex	Sola2	Daphnia	Dpu_5w2	Sola2-2_DPu_lpb_5w	200
60.8476	asex	Sola2	Daphnia	Dpu_5w2	Sola2-3_DPu_lpb_5w	200
9.02967	asex	Sola3	Daphnia	Dpu_5w2	Sola3-1_DPu_lpb_5w	200
281.035	asex	Tx1	Daphnia	Dpu_5w2	Tx1-1_DPu_lpb_5w	200
8.00847	asex	Zator	Daphnia	Dpu_5w2	Zator-1_DPu_lpb_5w	200
24.6876	sex	Academ	Daphnia	Dpu_eb1	Academ-1_DPu_eb_sed	200
18.5684	sex	BEL	Daphnia	Dpu_eb1	BEL-10_DPu-I_eb_sed	200
45.3103	sex	BEL	Daphnia	Dpu_eb1	BEL-11_DPu-I_eb_sed	200
67.548	sex	BEL	Daphnia	Dpu_eb1	BEL-12_DPu-I_eb_sed	200
8.14894	sex	BEL	Daphnia	Dpu_eb1	BEL-13_DPu-I_eb_sed	200
33.5712	sex	BEL	Daphnia	Dpu_eb1	BEL-14_DPu-I_eb_sed	200
7.13666	sex	BEL	Daphnia	Dpu_eb1	BEL-15_DPu-I_eb_sed	200
12.3565	sex	BEL	Daphnia	Dpu_eb1	BEL-16_DPu-I_eb_sed	200
41.6136	sex	BEL	Daphnia	Dpu_eb1	BEL-17_DPu-I_eb_sed	200
43.4689	sex	BEL	Daphnia	Dpu_eb1	BEL-18_DPu-I_eb_sed	200
11.1203	sex	BEL	Daphnia	Dpu_eb1	BEL-19_DPu-I_eb_sed	200
8.99553	sex	BEL	Daphnia	Dpu_eb1	BEL-1_DPu-I_eb_sed	200
6.03542	sex	BEL	Daphnia	Dpu_eb1	BEL-2_DPu-I_eb_sed	200
15.6688	sex	BEL	Daphnia	Dpu_eb1	BEL-3_DPu-I_eb_sed	200
44.2669	sex	BEL	Daphnia	Dpu_eb1	BEL-4_DPu-I_eb_sed	200
7.72992	sex	BEL	Daphnia	Dpu_eb1	BEL-5_DPu-I_eb_sed	200
6.59065	sex	BEL	Daphnia	Dpu_eb1	BEL-6_DPu-I_eb_sed	200
13.2722	sex	BEL	Daphnia	Dpu_eb1	BEL-7_DPu-I_eb_sed	200
23.1574	sex	BEL	Daphnia	Dpu_eb1	BEL-8_DPu-I_eb_sed	200
33.2297	sex	BEL-9	Daphnia	Dpu_eb1	BEL-9_DPu_eb_sed	200
13.1216	sex	Copia	Daphnia	Dpu_eb1	Copia-10_DPu-I_eb_sed	200
10.3028	sex	Copia	Daphnia	Dpu_eb1	Copia-11_DPu-I_eb_sed	200
11.1248	sex	Copia	Daphnia	Dpu_eb1	Copia-12_DPu-I_eb_sed	200
12.8925	sex	Copia	Daphnia	Dpu_eb1	Copia-13_DPu-I_eb_sed	200
26.5259	sex	Copia	Daphnia	Dpu_eb1	Copia-14_DPu-I_eb_sed	200
10.3479	sex	Copia	Daphnia	Dpu_eb1	Copia-15_DPu-I_eb_sed	200
13.2479	sex	Copia	Daphnia	Dpu_eb1	Copia-16_DPu-I_eb_sed	200
19.0042	sex	Copia	Daphnia	Dpu_eb1	Copia-17_DPu-I_eb_sed	200
7.5544	sex	Copia	Daphnia	Dpu_eb1	Copia-18_DPu-I_eb_sed	200
7.71842	sex	Copia	Daphnia	Dpu_eb1	Copia-19_DPu-I_eb_sed	200
7.52992	sex	Copia	Daphnia	Dpu_eb1	Copia-1_DPu-I_eb_sed	200
25.8915	sex	Copia	Daphnia	Dpu_eb1	Copia-20_DPu-I_eb_sed	200
15.1934	sex	Copia	Daphnia	Dpu_eb1	Copia-21_DPu-I_eb_sed	200
4.84503	sex	Copia	Daphnia	Dpu_eb1	Copia-22_DPu-I_eb_sed	200
12.1493	sex	Copia	Daphnia	Dpu_eb1	Copia-23_DPu-I_eb_sed	200
10.2481	sex	Copia	Daphnia	Dpu_eb1	Copia-24_DPu-I_eb_sed	200
23.1315	sex	Copia	Daphnia	Dpu_eb1	Copia-25_DPu-I_eb_sed	200
15.2221	sex	Copia	Daphnia	Dpu_eb1	Copia-26_DPu-I_eb_sed	200
14.0201	sex	Copia	Daphnia	Dpu_eb1	Copia-27_DPu-I_eb_sed	200
6.60132	sex	Copia	Daphnia	Dpu_eb1	Copia-28_DPu-I_eb_sed	200
38.2203	sex	Copia	Daphnia	Dpu_eb1	Copia-29_DPu-I_eb_sed	200
9.61983	sex	Copia	Daphnia	Dpu_eb1	Copia-2_DPu-I_eb_sed	200
4.43501	sex	Copia	Daphnia	Dpu_eb1	Copia-30_DPu-I_eb_sed	200
6.31133	sex	Copia	Daphnia	Dpu_eb1	Copia-31_DPu-I_eb_sed	200
13.1746	sex	Copia	Daphnia	Dpu_eb1	Copia-32_DPu-I_eb_sed	200
6.52546	sex	Copia	Daphnia	Dpu_eb1	Copia-33_DPu-I_eb_sed	200
19.3112	sex	Copia	Daphnia	Dpu_eb1	Copia-34_DPu-I_eb_sed	200
31.9506	sex	Copia	Daphnia	Dpu_eb1	Copia-35_DPu-I_eb_sed	200
5.68868	sex	Copia	Daphnia	Dpu_eb1	Copia-36_DPu-I_eb_sed	200
32.4894	sex	Copia	Daphnia	Dpu_eb1	Copia-37_DPu-I_eb_sed	200
9.38899	sex	Copia	Daphnia	Dpu_eb1	Copia-38_DPu-I_eb_sed	200
14.7464	sex	Copia	Daphnia	Dpu_eb1	Copia-39_DPu-I_eb_sed	200
7.62546	sex	Copia	Daphnia	Dpu_eb1	Copia-3_DPu-I_eb_sed	200
3.51789	sex	Copia	Daphnia	Dpu_eb1	Copia-4_DPu-I_eb_sed	200
27.753	sex	Copia	Daphnia	Dpu_eb1	Copia-5_DPu-I_eb_sed	200
11.1406	sex	Copia	Daphnia	Dpu_eb1	Copia-6_DPu-I_eb_sed	200
13.8949	sex	Copia	Daphnia	Dpu_eb1	Copia-7_DPu-I_eb_sed	200
15.1247	sex	Copia	Daphnia	Dpu_eb1	Copia-8_DPu-I_eb_sed	200
10.6617	sex	Copia	Daphnia	Dpu_eb1	Copia-9_DPu-I_eb_sed	200
10.5982	sex	DIRS	Daphnia	Dpu_eb1	DIRS-1_DPu_eb_sed	200
16.8018	sex	DIRS	Daphnia	Dpu_eb1	DIRS-2_DPu_eb_sed	200
8.2796	sex	DIRS	Daphnia	Dpu_eb1	DIRS-3_DPu_eb_sed	200
30.2448	sex	DIRS	Daphnia	Dpu_eb1	DIRS-4_DPu_eb_sed	200
7.16705	sex	DIRS	Daphnia	Dpu_eb1	DIRS-5_DPu_eb_sed	200
17.6805	sex	DIRS	Daphnia	Dpu_eb1	DIRS-6_DPu_eb_sed	200
574.576	sex	DNA	Daphnia	Dpu_eb1	DNA-1_DPu_eb_sed	200
52.181	sex	DNA2	Daphnia	Dpu_eb1	DNA2-1_DPu_eb_sed	200
557.928	sex	DNA	Daphnia	Dpu_eb1	DNA-2_DPu_eb_sed	200
48.3827	sex	Gypsy	Daphnia	Dpu_eb1	Gypsy-10_DPu-I_eb_sed	200
9.63724	sex	Gypsy	Daphnia	Dpu_eb1	Gypsy-11_DPu-I_eb_sed	200
10.1869	sex	Gypsy	Daphnia	Dpu_eb1	Gypsy-12_DPu-I_eb_sed	200
10.7726	sex	Gypsy	Daphnia	Dpu_eb1	Gypsy-13_DPu-I_eb_sed	200
19.1425	sex	Gypsy	Daphnia	Dpu_eb1	Gypsy-14_DPu-I_eb_sed	200
13.8614	sex	Gypsy	Daphnia	Dpu_eb1	Gypsy-15_DPu-I_eb_sed	200
5.66988	sex	Gypsy	Daphnia	Dpu_eb1	Gypsy-16_DPu-I_eb_sed	200
0.99668	sex	Gypsy	Daphnia	Dpu_eb1	Gypsy-17_DPu-I_eb_sed	200
2.9249	sex	Gypsy	Daphnia	Dpu_eb1	Gypsy-18_DPu-I_eb_sed	200
12.2578	sex	Gypsy	Daphnia	Dpu_eb1	Gypsy-19_DPu-I_eb_sed	200
9.83227	sex	Gypsy	Daphnia	Dpu_eb1	Gypsy-1_DPu-I_eb_sed	200
12.9184	sex	Gypsy	Daphnia	Dpu_eb1	Gypsy-1-I_DP_eb_sed	200
32.3654	sex	Gypsy	Daphnia	Dpu_eb1	Gypsy-1-LTR_DP_eb_sed	200
31.6094	sex	Gypsy	Daphnia	Dpu_eb1	Gypsy-21_DPu-I_eb_sed	200
54.2919	sex	Gypsy	Daphnia	Dpu_eb1	Gypsy-22_DPu-I_eb_sed	200
23.0131	sex	Gypsy	Daphnia	Dpu_eb1	Gypsy-23_DPu-I_eb_sed	200
14.4621	sex	Gypsy	Daphnia	Dpu_eb1	Gypsy-24_DPu-I_eb_sed	200
34.509	sex	Gypsy	Daphnia	Dpu_eb1	Gypsy-25_DPu-I_eb_sed	200
38.6216	sex	Gypsy	Daphnia	Dpu_eb1	Gypsy-26_DPu-I_eb_sed	200
47.766	sex	Gypsy	Daphnia	Dpu_eb1	Gypsy-27_DPu-I_eb_sed	200
14.5449	sex	Gypsy	Daphnia	Dpu_eb1	Gypsy-28_DPu-I_eb_sed	200
12.7186	sex	Gypsy	Daphnia	Dpu_eb1	Gypsy-29_DPu-I_eb_sed	200
14.1595	sex	Gypsy	Daphnia	Dpu_eb1	Gypsy-2_DPu-I_eb_sed	200
12.2754	sex	Gypsy	Daphnia	Dpu_eb1	Gypsy-2-I_DP_eb_sed	200
97.3633	sex	Gypsy	Daphnia	Dpu_eb1	Gypsy-2-LTR_DP_eb_sed	200
2.6609	sex	Gypsy	Daphnia	Dpu_eb1	Gypsy-30_DPu-I_eb_sed	200
29.2143	sex	Gypsy	Daphnia	Dpu_eb1	Gypsy-31_DPu-I_eb_sed	200
37.7193	sex	Gypsy	Daphnia	Dpu_eb1	Gypsy-32_DPu-I_eb_sed	200
12.2088	sex	Gypsy	Daphnia	Dpu_eb1	Gypsy-33_DPu-I_eb_sed	200
31.8095	sex	Gypsy	Daphnia	Dpu_eb1	Gypsy-34_DPu-I_eb_sed	200
36.1444	sex	Gypsy	Daphnia	Dpu_eb1	Gypsy-35_DPu-I_eb_sed	200
5.30108	sex	Gypsy	Daphnia	Dpu_eb1	Gypsy-36_DPu-I_eb_sed	200
77.8533	sex	Gypsy	Daphnia	Dpu_eb1	Gypsy-37_DPu-I_eb_sed	200
9.82866	sex	Gypsy	Daphnia	Dpu_eb1	Gypsy-38_DPu-I_eb_sed	200
6.90234	sex	Gypsy	Daphnia	Dpu_eb1	Gypsy-39_DPu-I_eb_sed	200
30.1285	sex	Gypsy	Daphnia	Dpu_eb1	Gypsy-3_DPu-I_eb_sed	200
81.4548	sex	Gypsy	Daphnia	Dpu_eb1	Gypsy-40_DPu-I_eb_sed	200
15.8261	sex	Gypsy	Daphnia	Dpu_eb1	Gypsy-4_DPu-I_eb_sed	200
5.97668	sex	Gypsy	Daphnia	Dpu_eb1	Gypsy-5_DPu-I_eb_sed	200
12.8649	sex	Gypsy	Daphnia	Dpu_eb1	Gypsy-6_DPu-I_eb_sed	200
8.32555	sex	Gypsy	Daphnia	Dpu_eb1	Gypsy-7_DPu-I_eb_sed	200
44.0139	sex	Gypsy	Daphnia	Dpu_eb1	Gypsy-8_DPu-I_eb_sed	200
16.0444	sex	Gypsy	Daphnia	Dpu_eb1	Gypsy-9_DPu-I_eb_sed	200
56.7801	sex	Gypsy	Daphnia	Dpu_eb1	Gypsy-N1_DPu-I_eb_sed	200
67.9904	sex	L2	Daphnia	Dpu_eb1	L2-1_DPu_eb_sed	200
511.535	sex	LT1	Daphnia	Dpu_eb1	LT1_DPu-I_eb_sed	200
7.82747	sex	LT2	Daphnia	Dpu_eb1	LT2_DPu-I_eb_sed	200
45.4296	sex	Mariner	Daphnia	Dpu_eb1	Mariner-1_DPu_eb_sed	200
10.5131	sex	MuDR	Daphnia	Dpu_eb1	MuDR-1_DPu_eb_sed	200
17.1461	sex	MuDRF	Daphnia	Dpu_eb1	MuDRF-1_DPu_eb_sed	200
22.048	sex	Nimb	Daphnia	Dpu_eb1	Nimb-1_DPu_eb_sed	200
28.131	sex	P	Daphnia	Dpu_eb1	P-1_DPu_eb_sed	200
111.445	sex	piggyBac	Daphnia	Dpu_eb1	piggyBac-1_DPu_eb_sed	200
145.037	sex	POKEY	Daphnia	Dpu_eb1	POKEY_DP_eb_sed	200
4.45932	sex	Sola1	Daphnia	Dpu_eb1	Sola1-1_DPu_eb_sed	200
4.29095	sex	Sola2	Daphnia	Dpu_eb1	Sola2-1_DPu_eb_sed	200
12.3519	sex	Sola2	Daphnia	Dpu_eb1	Sola2-2_DPu_eb_sed	200
47.7546	sex	Sola2	Daphnia	Dpu_eb1	Sola2-3_DPu_eb_sed	200
8.49652	sex	Sola3	Daphnia	Dpu_eb1	Sola3-1_DPu_eb_sed	200
273.248	sex	Tx1	Daphnia	Dpu_eb1	Tx1-1_DPu_eb_sed	200
1.66638	sex	Zator	Daphnia	Dpu_eb1	Zator-1_DPu_eb_sed	200
19.0961	sex	Academ	Daphnia	Dpu_lpb86	Academ-1_DPu_lpb_5w	200
18.9029	sex	BEL	Daphnia	Dpu_lpb86	BEL-10_DPu-I_lpb_5w	200
61.2687	sex	BEL	Daphnia	Dpu_lpb86	BEL-11_DPu-I_lpb_5w	200
46.794	sex	BEL	Daphnia	Dpu_lpb86	BEL-12_DPu-I_lpb_5w	200
4.35849	sex	BEL	Daphnia	Dpu_lpb86	BEL-13_DPu-I_lpb_5w	200
45.281	sex	BEL	Daphnia	Dpu_lpb86	BEL-14_DPu-I_lpb_5w	200
15.2141	sex	BEL	Daphnia	Dpu_lpb86	BEL-15_DPu-I_lpb_5w	200
16.1767	sex	BEL	Daphnia	Dpu_lpb86	BEL-16_DPu-I_lpb_5w	200
21.3473	sex	BEL	Daphnia	Dpu_lpb86	BEL-17_DPu-I_lpb_5w	200
24.2344	sex	BEL	Daphnia	Dpu_lpb86	BEL-18_DPu-I_lpb_5w	200
8.54971	sex	BEL	Daphnia	Dpu_lpb86	BEL-19_DPu-I_lpb_5w	200
7.04662	sex	BEL	Daphnia	Dpu_lpb86	BEL-1_DPu-I_lpb_5w	200
9.39948	sex	BEL	Daphnia	Dpu_lpb86	BEL-2_DPu-I_lpb_5w	200
25.7248	sex	BEL	Daphnia	Dpu_lpb86	BEL-3_DPu-I_lpb_5w	200
60.7187	sex	BEL	Daphnia	Dpu_lpb86	BEL-4_DPu-I_lpb_5w	200
11.8524	sex	BEL	Daphnia	Dpu_lpb86	BEL-5_DPu-I_lpb_5w	200
5.47229	sex	BEL	Daphnia	Dpu_lpb86	BEL-6_DPu-I_lpb_5w	200
11.3885	sex	BEL	Daphnia	Dpu_lpb86	BEL-7_DPu-I_lpb_5w	200
27.7988	sex	BEL	Daphnia	Dpu_lpb86	BEL-8_DPu-I_lpb_5w	200
34.4807	sex	BEL-9	Daphnia	Dpu_lpb86	BEL-9_DPu_lpb_5w	200
12.9275	sex	Copia	Daphnia	Dpu_lpb86	Copia-10_DPu-I_lpb_5w	200
10.2322	sex	Copia	Daphnia	Dpu_lpb86	Copia-11_DPu-I_lpb_5w	200
4.6777	sex	Copia	Daphnia	Dpu_lpb86	Copia-12_DPu-I_lpb_5w	200
21.8512	sex	Copia	Daphnia	Dpu_lpb86	Copia-13_DPu-I_lpb_5w	200
24.7437	sex	Copia	Daphnia	Dpu_lpb86	Copia-14_DPu-I_lpb_5w	200
12.1327	sex	Copia	Daphnia	Dpu_lpb86	Copia-15_DPu-I_lpb_5w	200
14.9028	sex	Copia	Daphnia	Dpu_lpb86	Copia-16_DPu-I_lpb_5w	200
30.0776	sex	Copia	Daphnia	Dpu_lpb86	Copia-17_DPu-I_lpb_5w	200
13.9799	sex	Copia	Daphnia	Dpu_lpb86	Copia-18_DPu-I_lpb_5w	200
5.91971	sex	Copia	Daphnia	Dpu_lpb86	Copia-19_DPu-I_lpb_5w	200
6.96579	sex	Copia	Daphnia	Dpu_lpb86	Copia-1_DPu-I_lpb_5w	200
10.3424	sex	Copia	Daphnia	Dpu_lpb86	Copia-20_DPu-I_lpb_5w	200
17.3256	sex	Copia	Daphnia	Dpu_lpb86	Copia-21_DPu-I_lpb_5w	200
10.249	sex	Copia	Daphnia	Dpu_lpb86	Copia-22_DPu-I_lpb_5w	200
10.5569	sex	Copia	Daphnia	Dpu_lpb86	Copia-23_DPu-I_lpb_5w	200
7.44243	sex	Copia	Daphnia	Dpu_lpb86	Copia-24_DPu-I_lpb_5w	200
36.0343	sex	Copia	Daphnia	Dpu_lpb86	Copia-25_DPu-I_lpb_5w	200
10.7776	sex	Copia	Daphnia	Dpu_lpb86	Copia-26_DPu-I_lpb_5w	200
30.1713	sex	Copia	Daphnia	Dpu_lpb86	Copia-27_DPu-I_lpb_5w	200
16.5387	sex	Copia	Daphnia	Dpu_lpb86	Copia-28_DPu-I_lpb_5w	200
37.9407	sex	Copia	Daphnia	Dpu_lpb86	Copia-29_DPu-I_lpb_5w	200
13.2231	sex	Copia	Daphnia	Dpu_lpb86	Copia-2_DPu-I_lpb_5w	200
4.86172	sex	Copia	Daphnia	Dpu_lpb86	Copia-30_DPu-I_lpb_5w	200
10.3676	sex	Copia	Daphnia	Dpu_lpb86	Copia-31_DPu-I_lpb_5w	200
16.6383	sex	Copia	Daphnia	Dpu_lpb86	Copia-32_DPu-I_lpb_5w	200
2.69813	sex	Copia	Daphnia	Dpu_lpb86	Copia-33_DPu-I_lpb_5w	200
19.3541	sex	Copia	Daphnia	Dpu_lpb86	Copia-34_DPu-I_lpb_5w	200
24.2611	sex	Copia	Daphnia	Dpu_lpb86	Copia-35_DPu-I_lpb_5w	200
5.73575	sex	Copia	Daphnia	Dpu_lpb86	Copia-36_DPu-I_lpb_5w	200
17.1177	sex	Copia	Daphnia	Dpu_lpb86	Copia-37_DPu-I_lpb_5w	200
9.5217	sex	Copia	Daphnia	Dpu_lpb86	Copia-38_DPu-I_lpb_5w	200
12.1658	sex	Copia	Daphnia	Dpu_lpb86	Copia-39_DPu-I_lpb_5w	200
1.13425	sex	Copia	Daphnia	Dpu_lpb86	Copia-3_DPu-I_lpb_5w	200
3.2322	sex	Copia	Daphnia	Dpu_lpb86	Copia-4_DPu-I_lpb_5w	200
22.6259	sex	Copia	Daphnia	Dpu_lpb86	Copia-5_DPu-I_lpb_5w	200
2.23755	sex	Copia	Daphnia	Dpu_lpb86	Copia-6_DPu-I_lpb_5w	200
21.0313	sex	Copia	Daphnia	Dpu_lpb86	Copia-7_DPu-I_lpb_5w	200
9.63557	sex	Copia	Daphnia	Dpu_lpb86	Copia-8_DPu-I_lpb_5w	200
8.57173	sex	Copia	Daphnia	Dpu_lpb86	Copia-9_DPu-I_lpb_5w	200
12.5235	sex	DIRS	Daphnia	Dpu_lpb86	DIRS-1_DPu_lpb_5w	200
20.1456	sex	DIRS	Daphnia	Dpu_lpb86	DIRS-2_DPu_lpb_5w	200
8.44379	sex	DIRS	Daphnia	Dpu_lpb86	DIRS-3_DPu_lpb_5w	200
17.9222	sex	DIRS	Daphnia	Dpu_lpb86	DIRS-4_DPu_lpb_5w	200
8.88385	sex	DIRS	Daphnia	Dpu_lpb86	DIRS-5_DPu_lpb_5w	200
23.5371	sex	DIRS	Daphnia	Dpu_lpb86	DIRS-6_DPu_lpb_5w	200
472.009	sex	DNA	Daphnia	Dpu_lpb86	DNA-1_DPu_lpb_5w	200
52.289	sex	DNA2	Daphnia	Dpu_lpb86	DNA2-1_DPu_lpb_5w	200
681.954	sex	DNA	Daphnia	Dpu_lpb86	DNA-2_DPu_lpb_5w	200
51.7963	sex	Gypsy	Daphnia	Dpu_lpb86	Gypsy-10_DPu-I_lpb_5w	200
45.164	sex	Gypsy	Daphnia	Dpu_lpb86	Gypsy-11_DPu-I_lpb_5w	200
12.5719	sex	Gypsy	Daphnia	Dpu_lpb86	Gypsy-12_DPu-I_lpb_5w	200
13.9904	sex	Gypsy	Daphnia	Dpu_lpb86	Gypsy-13_DPu-I_lpb_5w	200
27.8021	sex	Gypsy	Daphnia	Dpu_lpb86	Gypsy-14_DPu-I_lpb_5w	200
7.15058	sex	Gypsy	Daphnia	Dpu_lpb86	Gypsy-15_DPu-I_lpb_5w	200
6.77058	sex	Gypsy	Daphnia	Dpu_lpb86	Gypsy-16_DPu-I_lpb_5w	200
0.821633	sex	Gypsy	Daphnia	Dpu_lpb86	Gypsy-17_DPu-I_lpb_5w	200
4.23165	sex	Gypsy	Daphnia	Dpu_lpb86	Gypsy-18_DPu-I_lpb_5w	200
10.2623	sex	Gypsy	Daphnia	Dpu_lpb86	Gypsy-19_DPu-I_lpb_5w	200
18.1596	sex	Gypsy	Daphnia	Dpu_lpb86	Gypsy-1_DPu-I_lpb_5w	200
22.5403	sex	Gypsy	Daphnia	Dpu_lpb86	Gypsy-1-I_DP_lpb_5w	200
63.4699	sex	Gypsy	Daphnia	Dpu_lpb86	Gypsy-1-LTR_DP_lpb_5w	200
53.2695	sex	Gypsy	Daphnia	Dpu_lpb86	Gypsy-21_DPu-I_lpb_5w	200
44.6017	sex	Gypsy	Daphnia	Dpu_lpb86	Gypsy-22_DPu-I_lpb_5w	200
16.129	sex	Gypsy	Daphnia	Dpu_lpb86	Gypsy-23_DPu-I_lpb_5w	200
16.5942	sex	Gypsy	Daphnia	Dpu_lpb86	Gypsy-24_DPu-I_lpb_5w	200
3.25184	sex	Gypsy	Daphnia	Dpu_lpb86	Gypsy-25_DPu-I_lpb_5w	200
32.5895	sex	Gypsy	Daphnia	Dpu_lpb86	Gypsy-26_DPu-I_lpb_5w	200
38.8581	sex	Gypsy	Daphnia	Dpu_lpb86	Gypsy-27_DPu-I_lpb_5w	200
19.3695	sex	Gypsy	Daphnia	Dpu_lpb86	Gypsy-28_DPu-I_lpb_5w	200
22.7448	sex	Gypsy	Daphnia	Dpu_lpb86	Gypsy-29_DPu-I_lpb_5w	200
5.7887	sex	Gypsy	Daphnia	Dpu_lpb86	Gypsy-2_DPu-I_lpb_5w	200
13.5972	sex	Gypsy	Daphnia	Dpu_lpb86	Gypsy-2-I_DP_lpb_5w	200
128.16	sex	Gypsy	Daphnia	Dpu_lpb86	Gypsy-2-LTR_DP_lpb_5w	200
6.19754	sex	Gypsy	Daphnia	Dpu_lpb86	Gypsy-30_DPu-I_lpb_5w	200
36.5292	sex	Gypsy	Daphnia	Dpu_lpb86	Gypsy-31_DPu-I_lpb_5w	200
37.4745	sex	Gypsy	Daphnia	Dpu_lpb86	Gypsy-32_DPu-I_lpb_5w	200
23.805	sex	Gypsy	Daphnia	Dpu_lpb86	Gypsy-33_DPu-I_lpb_5w	200
26.4573	sex	Gypsy	Daphnia	Dpu_lpb86	Gypsy-34_DPu-I_lpb_5w	200
39.1277	sex	Gypsy	Daphnia	Dpu_lpb86	Gypsy-35_DPu-I_lpb_5w	200
11.1893	sex	Gypsy	Daphnia	Dpu_lpb86	Gypsy-36_DPu-I_lpb_5w	200
83.3246	sex	Gypsy	Daphnia	Dpu_lpb86	Gypsy-37_DPu-I_lpb_5w	200
12.669	sex	Gypsy	Daphnia	Dpu_lpb86	Gypsy-38_DPu-I_lpb_5w	200
10.3441	sex	Gypsy	Daphnia	Dpu_lpb86	Gypsy-39_DPu-I_lpb_5w	200
44.83	sex	Gypsy	Daphnia	Dpu_lpb86	Gypsy-3_DPu-I_lpb_5w	200
74.9645	sex	Gypsy	Daphnia	Dpu_lpb86	Gypsy-40_DPu-I_lpb_5w	200
10.0393	sex	Gypsy	Daphnia	Dpu_lpb86	Gypsy-4_DPu-I_lpb_5w	200
5.92667	sex	Gypsy	Daphnia	Dpu_lpb86	Gypsy-5_DPu-I_lpb_5w	200
16.9171	sex	Gypsy	Daphnia	Dpu_lpb86	Gypsy-6_DPu-I_lpb_5w	200
11.665	sex	Gypsy	Daphnia	Dpu_lpb86	Gypsy-7_DPu-I_lpb_5w	200
41.1916	sex	Gypsy	Daphnia	Dpu_lpb86	Gypsy-8_DPu-I_lpb_5w	200
25.7983	sex	Gypsy	Daphnia	Dpu_lpb86	Gypsy-9_DPu-I_lpb_5w	200
58.6459	sex	Gypsy	Daphnia	Dpu_lpb86	Gypsy-N1_DPu-I_lpb_5w	200
55.356	sex	L2	Daphnia	Dpu_lpb86	L2-1_DPu_lpb_5w	200
346.607	sex	LT1	Daphnia	Dpu_lpb86	LT1_DPu-I_lpb_5w	200
22.9235	sex	LT2	Daphnia	Dpu_lpb86	LT2_DPu-I_lpb_5w	200
40.6749	sex	Mariner	Daphnia	Dpu_lpb86	Mariner-1_DPu_lpb_5w	200
14.5103	sex	MuDR	Daphnia	Dpu_lpb86	MuDR-1_DPu_lpb_5w	200
12.4441	sex	MuDRF	Daphnia	Dpu_lpb86	MuDRF-1_DPu_lpb_5w	200
9.37687	sex	Nimb	Daphnia	Dpu_lpb86	Nimb-1_DPu_lpb_5w	200
21.3966	sex	P	Daphnia	Dpu_lpb86	P-1_DPu_lpb_5w	200
112.077	sex	piggyBac	Daphnia	Dpu_lpb86	piggyBac-1_DPu_lpb_5w	200
123.712	sex	POKEY	Daphnia	Dpu_lpb86	POKEY_DP_lpb_5w	200
5.13171	sex	Sola1	Daphnia	Dpu_lpb86	Sola1-1_DPu_lpb_5w	200
7.40378	sex	Sola2	Daphnia	Dpu_lpb86	Sola2-1_DPu_lpb_5w	200
10.641	sex	Sola2	Daphnia	Dpu_lpb86	Sola2-2_DPu_lpb_5w	200
48.9672	sex	Sola2	Daphnia	Dpu_lpb86	Sola2-3_DPu_lpb_5w	200
8.91715	sex	Sola3	Daphnia	Dpu_lpb86	Sola3-1_DPu_lpb_5w	200
327.372	sex	Tx1	Daphnia	Dpu_lpb86	Tx1-1_DPu_lpb_5w	200
12.3374	sex	Zator	Daphnia	Dpu_lpb86	Zator-1_DPu_lpb_5w	200
28.5137	asex	Academ	Daphnia	Dpu_sed2	Academ-1_DPu_eb_sed	200
13.4337	asex	BEL	Daphnia	Dpu_sed2	BEL-10_DPu-I_eb_sed	200
54.8057	asex	BEL	Daphnia	Dpu_sed2	BEL-11_DPu-I_eb_sed	200
73.0122	asex	BEL	Daphnia	Dpu_sed2	BEL-12_DPu-I_eb_sed	200
4.38494	asex	BEL	Daphnia	Dpu_sed2	BEL-13_DPu-I_eb_sed	200
36.3638	asex	BEL	Daphnia	Dpu_sed2	BEL-14_DPu-I_eb_sed	200
12.4971	asex	BEL	Daphnia	Dpu_sed2	BEL-15_DPu-I_eb_sed	200
24.8626	asex	BEL	Daphnia	Dpu_sed2	BEL-16_DPu-I_eb_sed	200
36.6719	asex	BEL	Daphnia	Dpu_sed2	BEL-17_DPu-I_eb_sed	200
32.1855	asex	BEL	Daphnia	Dpu_sed2	BEL-18_DPu-I_eb_sed	200
29.9211	asex	BEL	Daphnia	Dpu_sed2	BEL-19_DPu-I_eb_sed	200
4.74144	asex	BEL	Daphnia	Dpu_sed2	BEL-1_DPu-I_eb_sed	200
9.30864	asex	BEL	Daphnia	Dpu_sed2	BEL-2_DPu-I_eb_sed	200
29.607	asex	BEL	Daphnia	Dpu_sed2	BEL-3_DPu-I_eb_sed	200
49.2473	asex	BEL	Daphnia	Dpu_sed2	BEL-4_DPu-I_eb_sed	200
7.67504	asex	BEL	Daphnia	Dpu_sed2	BEL-5_DPu-I_eb_sed	200
5.42143	asex	BEL	Daphnia	Dpu_sed2	BEL-6_DPu-I_eb_sed	200
18.073	asex	BEL	Daphnia	Dpu_sed2	BEL-7_DPu-I_eb_sed	200
35.5957	asex	BEL	Daphnia	Dpu_sed2	BEL-8_DPu-I_eb_sed	200
34.9482	asex	BEL-9	Daphnia	Dpu_sed2	BEL-9_DPu_eb_sed	200
9.26185	asex	Copia	Daphnia	Dpu_sed2	Copia-10_DPu-I_eb_sed	200
6.81077	asex	Copia	Daphnia	Dpu_sed2	Copia-11_DPu-I_eb_sed	200
8.12245	asex	Copia	Daphnia	Dpu_sed2	Copia-12_DPu-I_eb_sed	200
19.0354	asex	Copia	Daphnia	Dpu_sed2	Copia-13_DPu-I_eb_sed	200
36.9512	asex	Copia	Daphnia	Dpu_sed2	Copia-14_DPu-I_eb_sed	200
9.66215	asex	Copia	Daphnia	Dpu_sed2	Copia-15_DPu-I_eb_sed	200
15.1563	asex	Copia	Daphnia	Dpu_sed2	Copia-16_DPu-I_eb_sed	200
23.9306	asex	Copia	Daphnia	Dpu_sed2	Copia-17_DPu-I_eb_sed	200
8.33898	asex	Copia	Daphnia	Dpu_sed2	Copia-18_DPu-I_eb_sed	200
5.4086	asex	Copia	Daphnia	Dpu_sed2	Copia-19_DPu-I_eb_sed	200
8.14059	asex	Copia	Daphnia	Dpu_sed2	Copia-1_DPu-I_eb_sed	200
13.5464	asex	Copia	Daphnia	Dpu_sed2	Copia-20_DPu-I_eb_sed	200
13.5835	asex	Copia	Daphnia	Dpu_sed2	Copia-21_DPu-I_eb_sed	200
10.7395	asex	Copia	Daphnia	Dpu_sed2	Copia-22_DPu-I_eb_sed	200
13.5665	asex	Copia	Daphnia	Dpu_sed2	Copia-23_DPu-I_eb_sed	200
19.4018	asex	Copia	Daphnia	Dpu_sed2	Copia-24_DPu-I_eb_sed	200
29.0327	asex	Copia	Daphnia	Dpu_sed2	Copia-25_DPu-I_eb_sed	200
11.8386	asex	Copia	Daphnia	Dpu_sed2	Copia-26_DPu-I_eb_sed	200
10.4816	asex	Copia	Daphnia	Dpu_sed2	Copia-27_DPu-I_eb_sed	200
14.4813	asex	Copia	Daphnia	Dpu_sed2	Copia-28_DPu-I_eb_sed	200
41.1789	asex	Copia	Daphnia	Dpu_sed2	Copia-29_DPu-I_eb_sed	200
13.06	asex	Copia	Daphnia	Dpu_sed2	Copia-2_DPu-I_eb_sed	200
12.0925	asex	Copia	Daphnia	Dpu_sed2	Copia-30_DPu-I_eb_sed	200
12.5182	asex	Copia	Daphnia	Dpu_sed2	Copia-31_DPu-I_eb_sed	200
12.0163	asex	Copia	Daphnia	Dpu_sed2	Copia-32_DPu-I_eb_sed	200
7.03778	asex	Copia	Daphnia	Dpu_sed2	Copia-33_DPu-I_eb_sed	200
8.16523	asex	Copia	Daphnia	Dpu_sed2	Copia-34_DPu-I_eb_sed	200
23.7508	asex	Copia	Daphnia	Dpu_sed2	Copia-35_DPu-I_eb_sed	200
5.8134	asex	Copia	Daphnia	Dpu_sed2	Copia-36_DPu-I_eb_sed	200
23.005	asex	Copia	Daphnia	Dpu_sed2	Copia-37_DPu-I_eb_sed	200
7.13603	asex	Copia	Daphnia	Dpu_sed2	Copia-38_DPu-I_eb_sed	200
13.5486	asex	Copia	Daphnia	Dpu_sed2	Copia-39_DPu-I_eb_sed	200
20.5825	asex	Copia	Daphnia	Dpu_sed2	Copia-3_DPu-I_eb_sed	200
2.14316	asex	Copia	Daphnia	Dpu_sed2	Copia-4_DPu-I_eb_sed	200
13.8153	asex	Copia	Daphnia	Dpu_sed2	Copia-5_DPu-I_eb_sed	200
11.5238	asex	Copia	Daphnia	Dpu_sed2	Copia-6_DPu-I_eb_sed	200
16.1656	asex	Copia	Daphnia	Dpu_sed2	Copia-7_DPu-I_eb_sed	200
16.3553	asex	Copia	Daphnia	Dpu_sed2	Copia-8_DPu-I_eb_sed	200
9.48426	asex	Copia	Daphnia	Dpu_sed2	Copia-9_DPu-I_eb_sed	200
11.4388	asex	DIRS	Daphnia	Dpu_sed2	DIRS-1_DPu_eb_sed	200
17.1891	asex	DIRS	Daphnia	Dpu_sed2	DIRS-2_DPu_eb_sed	200
12.8314	asex	DIRS	Daphnia	Dpu_sed2	DIRS-3_DPu_eb_sed	200
16.5613	asex	DIRS	Daphnia	Dpu_sed2	DIRS-4_DPu_eb_sed	200
10.466	asex	DIRS	Daphnia	Dpu_sed2	DIRS-5_DPu_eb_sed	200
15.3028	asex	DIRS	Daphnia	Dpu_sed2	DIRS-6_DPu_eb_sed	200
512.858	asex	DNA	Daphnia	Dpu_sed2	DNA-1_DPu_eb_sed	200
60.0853	asex	DNA2	Daphnia	Dpu_sed2	DNA2-1_DPu_eb_sed	200
611.307	asex	DNA	Daphnia	Dpu_sed2	DNA-2_DPu_eb_sed	200
52.666	asex	Gypsy	Daphnia	Dpu_sed2	Gypsy-10_DPu-I_eb_sed	200
22.7143	asex	Gypsy	Daphnia	Dpu_sed2	Gypsy-11_DPu-I_eb_sed	200
13.072	asex	Gypsy	Daphnia	Dpu_sed2	Gypsy-12_DPu-I_eb_sed	200
11.7871	asex	Gypsy	Daphnia	Dpu_sed2	Gypsy-13_DPu-I_eb_sed	200
14.3748	asex	Gypsy	Daphnia	Dpu_sed2	Gypsy-14_DPu-I_eb_sed	200
15.0943	asex	Gypsy	Daphnia	Dpu_sed2	Gypsy-15_DPu-I_eb_sed	200
5.2206	asex	Gypsy	Daphnia	Dpu_sed2	Gypsy-16_DPu-I_eb_sed	200
1.296	asex	Gypsy	Daphnia	Dpu_sed2	Gypsy-17_DPu-I_eb_sed	200
2.2108	asex	Gypsy	Daphnia	Dpu_sed2	Gypsy-18_DPu-I_eb_sed	200
12.8582	asex	Gypsy	Daphnia	Dpu_sed2	Gypsy-19_DPu-I_eb_sed	200
12.9771	asex	Gypsy	Daphnia	Dpu_sed2	Gypsy-1_DPu-I_eb_sed	200
19.709	asex	Gypsy	Daphnia	Dpu_sed2	Gypsy-1-I_DP_eb_sed	200
42.935	asex	Gypsy	Daphnia	Dpu_sed2	Gypsy-1-LTR_DP_eb_sed	200
23.805	asex	Gypsy	Daphnia	Dpu_sed2	Gypsy-21_DPu-I_eb_sed	200
44.4196	asex	Gypsy	Daphnia	Dpu_sed2	Gypsy-22_DPu-I_eb_sed	200
21.738	asex	Gypsy	Daphnia	Dpu_sed2	Gypsy-23_DPu-I_eb_sed	200
29.984	asex	Gypsy	Daphnia	Dpu_sed2	Gypsy-24_DPu-I_eb_sed	200
20.9868	asex	Gypsy	Daphnia	Dpu_sed2	Gypsy-25_DPu-I_eb_sed	200
40.2346	asex	Gypsy	Daphnia	Dpu_sed2	Gypsy-26_DPu-I_eb_sed	200
43.6977	asex	Gypsy	Daphnia	Dpu_sed2	Gypsy-27_DPu-I_eb_sed	200
15.2925	asex	Gypsy	Daphnia	Dpu_sed2	Gypsy-28_DPu-I_eb_sed	200
14.4749	asex	Gypsy	Daphnia	Dpu_sed2	Gypsy-29_DPu-I_eb_sed	200
11.3743	asex	Gypsy	Daphnia	Dpu_sed2	Gypsy-2_DPu-I_eb_sed	200
12.0597	asex	Gypsy	Daphnia	Dpu_sed2	Gypsy-2-I_DP_eb_sed	200
90.7597	asex	Gypsy	Daphnia	Dpu_sed2	Gypsy-2-LTR_DP_eb_sed	200
14.994	asex	Gypsy	Daphnia	Dpu_sed2	Gypsy-30_DPu-I_eb_sed	200
30.3136	asex	Gypsy	Daphnia	Dpu_sed2	Gypsy-31_DPu-I_eb_sed	200
56.3163	asex	Gypsy	Daphnia	Dpu_sed2	Gypsy-32_DPu-I_eb_sed	200
11.8044	asex	Gypsy	Daphnia	Dpu_sed2	Gypsy-33_DPu-I_eb_sed	200
26.1592	asex	Gypsy	Daphnia	Dpu_sed2	Gypsy-34_DPu-I_eb_sed	200
58.3227	asex	Gypsy	Daphnia	Dpu_sed2	Gypsy-35_DPu-I_eb_sed	200
16.7465	asex	Gypsy	Daphnia	Dpu_sed2	Gypsy-36_DPu-I_eb_sed	200
113.076	asex	Gypsy	Daphnia	Dpu_sed2	Gypsy-37_DPu-I_eb_sed	200
9.65515	asex	Gypsy	Daphnia	Dpu_sed2	Gypsy-38_DPu-I_eb_sed	200
9.2348	asex	Gypsy	Daphnia	Dpu_sed2	Gypsy-39_DPu-I_eb_sed	200
38.9071	asex	Gypsy	Daphnia	Dpu_sed2	Gypsy-3_DPu-I_eb_sed	200
84.0277	asex	Gypsy	Daphnia	Dpu_sed2	Gypsy-40_DPu-I_eb_sed	200
14.1042	asex	Gypsy	Daphnia	Dpu_sed2	Gypsy-4_DPu-I_eb_sed	200
7.16283	asex	Gypsy	Daphnia	Dpu_sed2	Gypsy-5_DPu-I_eb_sed	200
16.3199	asex	Gypsy	Daphnia	Dpu_sed2	Gypsy-6_DPu-I_eb_sed	200
14.6521	asex	Gypsy	Daphnia	Dpu_sed2	Gypsy-7_DPu-I_eb_sed	200
37.6048	asex	Gypsy	Daphnia	Dpu_sed2	Gypsy-8_DPu-I_eb_sed	200
24.9082	asex	Gypsy	Daphnia	Dpu_sed2	Gypsy-9_DPu-I_eb_sed	200
23.053	asex	Gypsy	Daphnia	Dpu_sed2	Gypsy-N1_DPu-I_eb_sed	200
83.5492	asex	L2	Daphnia	Dpu_sed2	L2-1_DPu_eb_sed	200
405.19	asex	LT1	Daphnia	Dpu_sed2	LT1_DPu-I_eb_sed	200
24.4326	asex	LT2	Daphnia	Dpu_sed2	LT2_DPu-I_eb_sed	200
49.9978	asex	Mariner	Daphnia	Dpu_sed2	Mariner-1_DPu_eb_sed	200
18.8379	asex	MuDR	Daphnia	Dpu_sed2	MuDR-1_DPu_eb_sed	200
9.94302	asex	MuDRF	Daphnia	Dpu_sed2	MuDRF-1_DPu_eb_sed	200
17.8033	asex	Nimb	Daphnia	Dpu_sed2	Nimb-1_DPu_eb_sed	200
28.3921	asex	P	Daphnia	Dpu_sed2	P-1_DPu_eb_sed	200
105.648	asex	piggyBac	Daphnia	Dpu_sed2	piggyBac-1_DPu_eb_sed	200
135.391	asex	POKEY	Daphnia	Dpu_sed2	POKEY_DP_eb_sed	200
4.25673	asex	Sola1	Daphnia	Dpu_sed2	Sola1-1_DPu_eb_sed	200
14.2901	asex	Sola2	Daphnia	Dpu_sed2	Sola2-1_DPu_eb_sed	200
6.57222	asex	Sola2	Daphnia	Dpu_sed2	Sola2-2_DPu_eb_sed	200
49.9577	asex	Sola2	Daphnia	Dpu_sed2	Sola2-3_DPu_eb_sed	200
9.65686	asex	Sola3	Daphnia	Dpu_sed2	Sola3-1_DPu_eb_sed	200
304.284	asex	Tx1	Daphnia	Dpu_sed2	Tx1-1_DPu_eb_sed	200
17.8141	asex	Zator	Daphnia	Dpu_sed2	Zator-1_DPu_eb_sed	200
4.3093	asex	BEL	Lclav	Lc_asex	BEL-1--LTR/BEL_Lc	320
406.673	asex	BEL	Lclav	Lc_asex	BEL-2--LTR/BEL_Lc	320
275.334	asex	BEL	Lclav	Lc_asex	BEL-3--LTR/BEL_Lc	320
23.6721	asex	BEL	Lclav	Lc_asex	BEL-4--LTR/BEL_Lc	320
326.392	asex	BEL	Lclav	Lc_asex	BEL-5--LTR/BEL_Lc	320
127.919	asex	Chapaev	Lclav	Lc_asex	Chapaev-1--DNA/Transib_Lc	320
14772.4	asex	Chapaev	Lclav	Lc_asex	Chapaev-2--DNA/Transib_Lc	320
150.208	asex	Chapaev	Lclav	Lc_asex	Chapaev-3--DNA/Transib_Lc	320
379.844	asex	Chapaev	Lclav	Lc_asex	Chapaev-4--DNA/Transib_Lc	320
883.43	asex	Chapaev	Lclav	Lc_asex	Chapaev-5--DNA/Transib_Lc	320
208.784	asex	Chapaev	Lclav	Lc_asex	Chapaev-6--DNA/Transib_Lc	320
211.289	asex	Chapaev	Lclav	Lc_asex	Chapaev-7--DNA/Transib_Lc	320
16.1576	asex	Copia	Lclav	Lc_asex	Copia-1--LTR/Copia_Lc	320
7.01438	asex	Copia	Lclav	Lc_asex	Copia-2--LTR/Copia_Lc	320
30.144	asex	Copia	Lclav	Lc_asex	Copia-3--LTR/Copia_Lc	320
13.0024	asex	Copia	Lclav	Lc_asex	Copia-4--LTR/Copia_Lc	320
9.43003	asex	Copia	Lclav	Lc_asex	Copia-5--LTR/Copia_Lc	320
32.4966	asex	Copia	Lclav	Lc_asex	Copia-6--LTR/Copia_Lc	320
2.73854	asex	CR1	Lclav	Lc_asex	CR1-1--LINE/CR1_Lc	320
3.26859	asex	CR1	Lclav	Lc_asex	CR1-2--LINE/CR1_Lc	320
12.4629	asex	Crypton	Lclav	Lc_asex	Crypton-1--DNA/Crypton_Lc	320
4.0325	asex	DIRS	Lclav	Lc_asex	DIRS-1--LTR/DIRS_Lc	320
15.3587	asex	DIRS	Lclav	Lc_asex	DIRS-2--LTR/DIRS_Lc	320
10.2458	asex	DIRS	Lclav	Lc_asex	DIRS-3--LTR/DIRS_Lc	320
17.6777	asex	EnSpm	Lclav	Lc_asex	EnSpm-1--DNA/EnSpm_Lc	320
321.575	asex	EnSpm	Lclav	Lc_asex	EnSpm-2--DNA/EnSpm_Lc	320
6.86945	asex	EnSpm_HAT	Lclav	Lc_asex	EnSpm_HAT-1--DNA/EnSpm_Lc	320
35.6415	asex	Ginger	Lclav	Lc_asex	Ginger-1--DNA/Ginger_Lc	320
146.602	asex	Gypsy	Lclav	Lc_asex	Gypsy-10--LTR/Gypsy_Lc	320
174.289	asex	Gypsy	Lclav	Lc_asex	Gypsy-11--LTR/Gypsy_Lc	320
435.152	asex	Gypsy	Lclav	Lc_asex	Gypsy-12--LTR/Gypsy_Lc	320
119.587	asex	Gypsy	Lclav	Lc_asex	Gypsy-13--LTR/Gypsy_Lc	320
69.4322	asex	Gypsy	Lclav	Lc_asex	Gypsy-14--LTR/Gypsy_Lc	320
308.919	asex	Gypsy	Lclav	Lc_asex	Gypsy-15--LTR/Gypsy_Lc	320
29.5056	asex	Gypsy	Lclav	Lc_asex	Gypsy-16--LTR/Gypsy_Lc	320
223.753	asex	Gypsy	Lclav	Lc_asex	Gypsy-17--LTR/Gypsy_Lc	320
159.554	asex	Gypsy	Lclav	Lc_asex	Gypsy-18--LTR/Gypsy_Lc	320
79.1178	asex	Gypsy	Lclav	Lc_asex	Gypsy-19--LTR/Gypsy_Lc	320
137.058	asex	Gypsy	Lclav	Lc_asex	Gypsy-1--LTR/Gypsy_Lc	320
48.9362	asex	Gypsy	Lclav	Lc_asex	Gypsy-20--LTR/Gypsy_Lc	320
169.519	asex	Gypsy	Lclav	Lc_asex	Gypsy-21--LTR/Gypsy_Lc	320
137.451	asex	Gypsy	Lclav	Lc_asex	Gypsy-22--LTR/Gypsy_Lc	320
206.265	asex	Gypsy	Lclav	Lc_asex	Gypsy-23--LTR/Gypsy_Lc	320
9.22876	asex	Gypsy	Lclav	Lc_asex	Gypsy-24--LTR/Gypsy_Lc	320
91.5569	asex	Gypsy	Lclav	Lc_asex	Gypsy-25--LTR/Gypsy_Lc	320
9.97119	asex	Gypsy	Lclav	Lc_asex	Gypsy-26--LTR/Gypsy_Lc	320
10.4949	asex	Gypsy	Lclav	Lc_asex	Gypsy-27--LTR/Gypsy_Lc	320
17.7856	asex	Gypsy	Lclav	Lc_asex	Gypsy-28--LTR/Gypsy_Lc	320
80.8199	asex	Gypsy	Lclav	Lc_asex	Gypsy-29--LTR/Gypsy_Lc	320
90.5378	asex	Gypsy	Lclav	Lc_asex	Gypsy-2--LTR/Gypsy_Lc	320
145.049	asex	Gypsy	Lclav	Lc_asex	Gypsy-30--LTR/Gypsy_Lc	320
120.055	asex	Gypsy	Lclav	Lc_asex	Gypsy-31--LTR/Gypsy_Lc	320
219.202	asex	Gypsy	Lclav	Lc_asex	Gypsy-32--LTR/Gypsy_Lc	320
153.512	asex	Gypsy	Lclav	Lc_asex	Gypsy-33--LTR/Gypsy_Lc	320
21.0231	asex	Gypsy	Lclav	Lc_asex	Gypsy-34--LTR/Gypsy_Lc	320
91.241	asex	Gypsy	Lclav	Lc_asex	Gypsy-35--LTR/Gypsy_Lc	320
179.114	asex	Gypsy	Lclav	Lc_asex	Gypsy-36--LTR/Gypsy_Lc	320
17.615	asex	Gypsy	Lclav	Lc_asex	Gypsy-37--LTR/Gypsy_Lc	320
47.3433	asex	Gypsy	Lclav	Lc_asex	Gypsy-38--LTR/Gypsy_Lc	320
86.0312	asex	Gypsy	Lclav	Lc_asex	Gypsy-39--LTR/Gypsy_Lc	320
111.102	asex	Gypsy	Lclav	Lc_asex	Gypsy-3--LTR/Gypsy_Lc	320
23.4255	asex	Gypsy	Lclav	Lc_asex	Gypsy-40--LTR/Gypsy_Lc	320
129.529	asex	Gypsy	Lclav	Lc_asex	Gypsy-41--LTR/Gypsy_Lc	320
116.174	asex	Gypsy	Lclav	Lc_asex	Gypsy-42--LTR/Gypsy_Lc	320
124.617	asex	Gypsy	Lclav	Lc_asex	Gypsy-43--LTR/Gypsy_Lc	320
211.56	asex	Gypsy	Lclav	Lc_asex	Gypsy-44--LTR/Gypsy_Lc	320
52.0482	asex	Gypsy	Lclav	Lc_asex	Gypsy-45--LTR/Gypsy_Lc	320
162.694	asex	Gypsy	Lclav	Lc_asex	Gypsy-46--LTR/Gypsy_Lc	320
32.9768	asex	Gypsy	Lclav	Lc_asex	Gypsy-47--LTR/Gypsy_Lc	320
64.4757	asex	Gypsy	Lclav	Lc_asex	Gypsy-48--LTR/Gypsy_Lc	320
264.075	asex	Gypsy	Lclav	Lc_asex	Gypsy-49--LTR/Gypsy_Lc	320
6.7687	asex	Gypsy	Lclav	Lc_asex	Gypsy-4--LTR/Gypsy_Lc	320
31.9191	asex	Gypsy	Lclav	Lc_asex	Gypsy-50--LTR/Gypsy_Lc	320
104.377	asex	Gypsy	Lclav	Lc_asex	Gypsy-51--LTR/Gypsy_Lc	320
136.567	asex	Gypsy	Lclav	Lc_asex	Gypsy-52--LTR/Gypsy_Lc	320
207.131	asex	Gypsy	Lclav	Lc_asex	Gypsy-53--LTR/Gypsy_Lc	320
14.7519	asex	Gypsy	Lclav	Lc_asex	Gypsy-54--LTR/Gypsy_Lc	320
183.43	asex	Gypsy	Lclav	Lc_asex	Gypsy-55--LTR/Gypsy_Lc	320
116.198	asex	Gypsy	Lclav	Lc_asex	Gypsy-56--LTR/Gypsy_Lc	320
26.0139	asex	Gypsy	Lclav	Lc_asex	Gypsy-5--LTR/Gypsy_Lc	320
219.546	asex	Gypsy	Lclav	Lc_asex	Gypsy-6--LTR/Gypsy_Lc	320
141.274	asex	Gypsy	Lclav	Lc_asex	Gypsy-7--LTR/Gypsy_Lc	320
296.695	asex	Gypsy	Lclav	Lc_asex	Gypsy-8--LTR/Gypsy_Lc	320
24.8348	asex	Gypsy	Lclav	Lc_asex	Gypsy-9--LTR/Gypsy_Lc	320
15.2453	asex	HAT	Lclav	Lc_asex	HAT-1--DNA/hAT_Lc	320
16.6962	asex	Helitron	Lclav	Lc_asex	Helitron-10--DNA/Helitron_Lc	320
39.7283	asex	Helitron	Lclav	Lc_asex	Helitron-11--DNA/Helitron_Lc	320
7.74274	asex	Helitron	Lclav	Lc_asex	Helitron-12--DNA/Helitron_Lc	320
26.8741	asex	Helitron	Lclav	Lc_asex	Helitron-1--DNA/Helitron_Lc	320
31.2125	asex	Helitron	Lclav	Lc_asex	Helitron-2--DNA/Helitron_Lc	320
133.036	asex	Helitron	Lclav	Lc_asex	Helitron-3--DNA/Helitron_Lc	320
569.68	asex	Helitron	Lclav	Lc_asex	Helitron-4--DNA/Helitron_Lc	320
15.7235	asex	Helitron	Lclav	Lc_asex	Helitron-5--DNA/Helitron_Lc	320
49.6432	asex	Helitron	Lclav	Lc_asex	Helitron-6--DNA/Helitron_Lc	320
227.88	asex	Helitron	Lclav	Lc_asex	Helitron-7--DNA/Helitron_Lc	320
1612.86	asex	Helitron	Lclav	Lc_asex	Helitron-8--DNA/Helitron_Lc	320
56.525	asex	Helitron	Lclav	Lc_asex	Helitron-9--DNA/Helitron_Lc	320
8.31544	asex	I	Lclav	Lc_asex	I-1--LINE/I_Lc	320
19.0205	asex	I	Lclav	Lc_asex	I-2--LINE/I_Lc	320
52.2531	asex	I	Lclav	Lc_asex	I-3--LINE/I_Lc	320
8.71207	asex	I	Lclav	Lc_asex	I-4--LINE/I_Lc	320
87.9356	asex	I	Lclav	Lc_asex	I-5--LINE/I_Lc	320
9.05269	asex	Jockey	Lclav	Lc_asex	Jockey-1--LINE/Jockey_Lc	320
68.2406	asex	Kolobok	Lclav	Lc_asex	Kolobok-1--DNA/Kolobok_Lc	320
220.386	asex	Kolobok	Lclav	Lc_asex	Kolobok-2--DNA/Kolobok_Lc	320
324.874	asex	Kolobok	Lclav	Lc_asex	Kolobok-3--DNA/Kolobok_Lc	320
73.3303	asex	Kolobok	Lclav	Lc_asex	Kolobok-4--DNA/Kolobok_Lc	320
32.0533	asex	Kolobok	Lclav	Lc_asex	Kolobok-5--DNA/Kolobok_Lc	320
59.1745	asex	L2	Lclav	Lc_asex	L2-1--LINE/L2_Lc	320
7.3804	asex	L2	Lclav	Lc_asex	L2-2--LINE/L2_Lc	320
739.12	asex	Loa	Lclav	Lc_asex	Loa-1--LINE/Loa_Lc	320
321.913	asex	Loa	Lclav	Lc_asex	Loa-2--LINE/Loa_Lc	320
44.2667	asex	Loa	Lclav	Lc_asex	Loa-3--LINE/Loa_Lc	320
146.979	asex	Loa	Lclav	Lc_asex	Loa-4--LINE/Loa_Lc	320
682.071	asex	Loa	Lclav	Lc_asex	Loa-5--LINE/Loa_Lc	320
90.2967	asex	Loa	Lclav	Lc_asex	Loa-6--LINE/Loa_Lc	320
68.9907	asex	Loa	Lclav	Lc_asex	Loa-7--LINE/Loa_Lc	320
53.1338	asex	LTR	Lclav	Lc_asex	LTR-1--LTR/LTR_Lc	320
10.8422	asex	LTR	Lclav	Lc_asex	LTR-2--LTR/LTR_Lc	320
17.6606	asex	MuDR	Lclav	Lc_asex	MuDR-1--DNA/MuDr_Lc	320
7.25974	asex	MuDR	Lclav	Lc_asex	MuDR-2--DNA/MuDr_Lc	320
11.3957	asex	MuDR	Lclav	Lc_asex	MuDR-3--DNA/MuDr_Lc	320
6.2848	asex	NONLTR	Lclav	Lc_asex	NONLTR-1--LINE/LINE_Lc	320
34.5057	asex	Penelope	Lclav	Lc_asex	Penelope-1--LINE/Penelope_Lc	320
4.03347	asex	Penelope	Lclav	Lc_asex	Penelope-2--LINE/Penelope_Lc	320
8.34646	asex	Penelope	Lclav	Lc_asex	Penelope-3--LINE/Penelope_Lc	320
10.8018	asex	Penelope	Lclav	Lc_asex	Penelope-4--LINE/Penelope_Lc	320
74.3215	asex	PiggyBac	Lclav	Lc_asex	PiggyBac-1--DNA/PiggyBac_Lc	320
87.3731	asex	PiggyBac	Lclav	Lc_asex	PiggyBac-2--DNA/PiggyBac_Lc	320
453.842	asex	PiggyBac	Lclav	Lc_asex	PiggyBac-3--DNA/PiggyBac_Lc	320
36.7361	asex	Polinton	Lclav	Lc_asex	Polinton-1--DNA/Polinton_Lc	320
79.4975	asex	Polinton	Lclav	Lc_asex	Polinton-2--DNA/Polinton_Lc	320
108.519	asex	Polinton	Lclav	Lc_asex	Polinton-3--DNA/Polinton_Lc	320
61.5228	asex	Polinton	Lclav	Lc_asex	Polinton-4--DNA/Polinton_Lc	320
81.2031	asex	Polinton	Lclav	Lc_asex	Polinton-5--DNA/Polinton_Lc	320
76.0171	asex	Polinton	Lclav	Lc_asex	Polinton-6--DNA/Polinton_Lc	320
123.136	asex	Polinton	Lclav	Lc_asex	Polinton-7--DNA/Polinton_Lc	320
110.234	asex	Polinton	Lclav	Lc_asex	Polinton-8--DNA/Polinton_Lc	320
3615.79	asex	R1	Lclav	Lc_asex	R1-1--LINE/R1_Lc	320
780.605	asex	R1	Lclav	Lc_asex	R1-2--LINE/R1_Lc	320
942.73	asex	R1	Lclav	Lc_asex	R1-3--LINE/R1_Lc	320
1425.99	asex	R1	Lclav	Lc_asex	R1-4--LINE/R1_Lc	320
951.188	asex	R1	Lclav	Lc_asex	R1-5--LINE/R1_Lc	320
1023.64	asex	R1	Lclav	Lc_asex	R1-6--LINE/R1_Lc	320
7.76375	asex	R1	Lclav	Lc_asex	R1-7--LINE/R1_Lc	320
17.2597	asex	R1	Lclav	Lc_asex	R1-8--LINE/R1_Lc	320
9.94126	asex	RTE	Lclav	Lc_asex	RTE-1--LINE/RTE_Lc	320
6.33974	asex	RTE	Lclav	Lc_asex	RTE-2--LINE/RTE_Lc	320
3.45559	asex	RTE	Lclav	Lc_asex	RTE-3--LINE/RTE_Lc	320
174.18	asex	RTE	Lclav	Lc_asex	RTE-4--LINE/RTE_Lc	320
14.958	asex	Sola	Lclav	Lc_asex	Sola-1--DNA/Sola_Lc	320
63.4842	asex	Sola	Lclav	Lc_asex	Sola-2--DNA/Sola_Lc	320
140.276	asex	Sola	Lclav	Lc_asex	Sola-3--DNA/Sola_Lc	320
788.052	asex	Sola	Lclav	Lc_asex	Sola-4--DNA/Sola_Lc	320
5.14127	asex	Sola	Lclav	Lc_asex	Sola-5--DNA/Sola_Lc	320
9.96297	asex	Sola	Lclav	Lc_asex	Sola-6--DNA/Sola_Lc	320
13.9627	asex	TcMar	Lclav	Lc_asex	TcMar-1--DNA/TcMar_Lc	320
35.1249	asex	TcMar	Lclav	Lc_asex	TcMar-2--DNA/TcMar_Lc	320
1118.51	asex	TcMar	Lclav	Lc_asex	TcMar-3--DNA/TcMar_Lc	320
343.053	asex	TcMar_Chapaev	Lclav	Lc_asex	TcMar_Chapaev-1--DNA/TcMar_Lc	320
366.733	asex	Transib	Lclav	Lc_asex	Transib-1--DNA/Transib_Lc	320
957.551	asex	Transib	Lclav	Lc_asex	Transib-2--DNA/Transib_Lc	320
5.16514	sex	BEL	Lclav	Lc_sex	BEL-1--LTR/BEL_Lc	320
448.801	sex	BEL	Lclav	Lc_sex	BEL-2--LTR/BEL_Lc	320
285.323	sex	BEL	Lclav	Lc_sex	BEL-3--LTR/BEL_Lc	320
23.8832	sex	BEL	Lclav	Lc_sex	BEL-4--LTR/BEL_Lc	320
349.381	sex	BEL	Lclav	Lc_sex	BEL-5--LTR/BEL_Lc	320
136.163	sex	Chapaev	Lclav	Lc_sex	Chapaev-1--DNA/Transib_Lc	320
17530.7	sex	Chapaev	Lclav	Lc_sex	Chapaev-2--DNA/Transib_Lc	320
156.171	sex	Chapaev	Lclav	Lc_sex	Chapaev-3--DNA/Transib_Lc	320
454.174	sex	Chapaev	Lclav	Lc_sex	Chapaev-4--DNA/Transib_Lc	320
1054.59	sex	Chapaev	Lclav	Lc_sex	Chapaev-5--DNA/Transib_Lc	320
212.887	sex	Chapaev	Lclav	Lc_sex	Chapaev-6--DNA/Transib_Lc	320
220.051	sex	Chapaev	Lclav	Lc_sex	Chapaev-7--DNA/Transib_Lc	320
17.6929	sex	Copia	Lclav	Lc_sex	Copia-1--LTR/Copia_Lc	320
7.99199	sex	Copia	Lclav	Lc_sex	Copia-2--LTR/Copia_Lc	320
16.9009	sex	Copia	Lclav	Lc_sex	Copia-3--LTR/Copia_Lc	320
12.6978	sex	Copia	Lclav	Lc_sex	Copia-4--LTR/Copia_Lc	320
10.2361	sex	Copia	Lclav	Lc_sex	Copia-5--LTR/Copia_Lc	320
23.5444	sex	Copia	Lclav	Lc_sex	Copia-6--LTR/Copia_Lc	320
3.12993	sex	CR1	Lclav	Lc_sex	CR1-1--LINE/CR1_Lc	320
2.3009	sex	CR1	Lclav	Lc_sex	CR1-2--LINE/CR1_Lc	320
9.95607	sex	Crypton	Lclav	Lc_sex	Crypton-1--DNA/Crypton_Lc	320
4.33788	sex	DIRS	Lclav	Lc_sex	DIRS-1--LTR/DIRS_Lc	320
16.1119	sex	DIRS	Lclav	Lc_sex	DIRS-2--LTR/DIRS_Lc	320
7.94331	sex	DIRS	Lclav	Lc_sex	DIRS-3--LTR/DIRS_Lc	320
19.1225	sex	EnSpm	Lclav	Lc_sex	EnSpm-1--DNA/EnSpm_Lc	320
313.524	sex	EnSpm	Lclav	Lc_sex	EnSpm-2--DNA/EnSpm_Lc	320
7.29471	sex	EnSpm_HAT	Lclav	Lc_sex	EnSpm_HAT-1--DNA/EnSpm_Lc	320
36.9938	sex	Ginger	Lclav	Lc_sex	Ginger-1--DNA/Ginger_Lc	320
158.794	sex	Gypsy	Lclav	Lc_sex	Gypsy-10--LTR/Gypsy_Lc	320
171.199	sex	Gypsy	Lclav	Lc_sex	Gypsy-11--LTR/Gypsy_Lc	320
549.16	sex	Gypsy	Lclav	Lc_sex	Gypsy-12--LTR/Gypsy_Lc	320
120.436	sex	Gypsy	Lclav	Lc_sex	Gypsy-13--LTR/Gypsy_Lc	320
34.2997	sex	Gypsy	Lclav	Lc_sex	Gypsy-14--LTR/Gypsy_Lc	320
361.481	sex	Gypsy	Lclav	Lc_sex	Gypsy-15--LTR/Gypsy_Lc	320
29.5335	sex	Gypsy	Lclav	Lc_sex	Gypsy-16--LTR/Gypsy_Lc	320
114.222	sex	Gypsy	Lclav	Lc_sex	Gypsy-17--LTR/Gypsy_Lc	320
189.88	sex	Gypsy	Lclav	Lc_sex	Gypsy-18--LTR/Gypsy_Lc	320
68.6968	sex	Gypsy	Lclav	Lc_sex	Gypsy-19--LTR/Gypsy_Lc	320
157.231	sex	Gypsy	Lclav	Lc_sex	Gypsy-1--LTR/Gypsy_Lc	320
41.5971	sex	Gypsy	Lclav	Lc_sex	Gypsy-20--LTR/Gypsy_Lc	320
192.294	sex	Gypsy	Lclav	Lc_sex	Gypsy-21--LTR/Gypsy_Lc	320
135.297	sex	Gypsy	Lclav	Lc_sex	Gypsy-22--LTR/Gypsy_Lc	320
253.594	sex	Gypsy	Lclav	Lc_sex	Gypsy-23--LTR/Gypsy_Lc	320
9.03572	sex	Gypsy	Lclav	Lc_sex	Gypsy-24--LTR/Gypsy_Lc	320
100.705	sex	Gypsy	Lclav	Lc_sex	Gypsy-25--LTR/Gypsy_Lc	320
9.84637	sex	Gypsy	Lclav	Lc_sex	Gypsy-26--LTR/Gypsy_Lc	320
9.53243	sex	Gypsy	Lclav	Lc_sex	Gypsy-27--LTR/Gypsy_Lc	320
15.1734	sex	Gypsy	Lclav	Lc_sex	Gypsy-28--LTR/Gypsy_Lc	320
93.2017	sex	Gypsy	Lclav	Lc_sex	Gypsy-29--LTR/Gypsy_Lc	320
111.887	sex	Gypsy	Lclav	Lc_sex	Gypsy-2--LTR/Gypsy_Lc	320
176.959	sex	Gypsy	Lclav	Lc_sex	Gypsy-30--LTR/Gypsy_Lc	320
112.911	sex	Gypsy	Lclav	Lc_sex	Gypsy-31--LTR/Gypsy_Lc	320
230.878	sex	Gypsy	Lclav	Lc_sex	Gypsy-32--LTR/Gypsy_Lc	320
83.3626	sex	Gypsy	Lclav	Lc_sex	Gypsy-33--LTR/Gypsy_Lc	320
25.6109	sex	Gypsy	Lclav	Lc_sex	Gypsy-34--LTR/Gypsy_Lc	320
102.751	sex	Gypsy	Lclav	Lc_sex	Gypsy-35--LTR/Gypsy_Lc	320
184.324	sex	Gypsy	Lclav	Lc_sex	Gypsy-36--LTR/Gypsy_Lc	320
18.8426	sex	Gypsy	Lclav	Lc_sex	Gypsy-37--LTR/Gypsy_Lc	320
47.0764	sex	Gypsy	Lclav	Lc_sex	Gypsy-38--LTR/Gypsy_Lc	320
92.6227	sex	Gypsy	Lclav	Lc_sex	Gypsy-39--LTR/Gypsy_Lc	320
115.12	sex	Gypsy	Lclav	Lc_sex	Gypsy-3--LTR/Gypsy_Lc	320
23.6614	sex	Gypsy	Lclav	Lc_sex	Gypsy-40--LTR/Gypsy_Lc	320
131.217	sex	Gypsy	Lclav	Lc_sex	Gypsy-41--LTR/Gypsy_Lc	320
120.126	sex	Gypsy	Lclav	Lc_sex	Gypsy-42--LTR/Gypsy_Lc	320
129.684	sex	Gypsy	Lclav	Lc_sex	Gypsy-43--LTR/Gypsy_Lc	320
202.869	sex	Gypsy	Lclav	Lc_sex	Gypsy-44--LTR/Gypsy_Lc	320
46.233	sex	Gypsy	Lclav	Lc_sex	Gypsy-45--LTR/Gypsy_Lc	320
195.074	sex	Gypsy	Lclav	Lc_sex	Gypsy-46--LTR/Gypsy_Lc	320
34.3287	sex	Gypsy	Lclav	Lc_sex	Gypsy-47--LTR/Gypsy_Lc	320
52.2744	sex	Gypsy	Lclav	Lc_sex	Gypsy-48--LTR/Gypsy_Lc	320
305.141	sex	Gypsy	Lclav	Lc_sex	Gypsy-49--LTR/Gypsy_Lc	320
6.49429	sex	Gypsy	Lclav	Lc_sex	Gypsy-4--LTR/Gypsy_Lc	320
35.3694	sex	Gypsy	Lclav	Lc_sex	Gypsy-50--LTR/Gypsy_Lc	320
110.138	sex	Gypsy	Lclav	Lc_sex	Gypsy-51--LTR/Gypsy_Lc	320
68.2277	sex	Gypsy	Lclav	Lc_sex	Gypsy-52--LTR/Gypsy_Lc	320
216.966	sex	Gypsy	Lclav	Lc_sex	Gypsy-53--LTR/Gypsy_Lc	320
13.2792	sex	Gypsy	Lclav	Lc_sex	Gypsy-54--LTR/Gypsy_Lc	320
189.882	sex	Gypsy	Lclav	Lc_sex	Gypsy-55--LTR/Gypsy_Lc	320
117.164	sex	Gypsy	Lclav	Lc_sex	Gypsy-56--LTR/Gypsy_Lc	320
22.5656	sex	Gypsy	Lclav	Lc_sex	Gypsy-5--LTR/Gypsy_Lc	320
229.694	sex	Gypsy	Lclav	Lc_sex	Gypsy-6--LTR/Gypsy_Lc	320
163.801	sex	Gypsy	Lclav	Lc_sex	Gypsy-7--LTR/Gypsy_Lc	320
351.106	sex	Gypsy	Lclav	Lc_sex	Gypsy-8--LTR/Gypsy_Lc	320
24.8072	sex	Gypsy	Lclav	Lc_sex	Gypsy-9--LTR/Gypsy_Lc	320
19.7004	sex	HAT	Lclav	Lc_sex	HAT-1--DNA/hAT_Lc	320
17.8205	sex	Helitron	Lclav	Lc_sex	Helitron-10--DNA/Helitron_Lc	320
27.2431	sex	Helitron	Lclav	Lc_sex	Helitron-11--DNA/Helitron_Lc	320
6.88874	sex	Helitron	Lclav	Lc_sex	Helitron-12--DNA/Helitron_Lc	320
20.301	sex	Helitron	Lclav	Lc_sex	Helitron-1--DNA/Helitron_Lc	320
27.7713	sex	Helitron	Lclav	Lc_sex	Helitron-2--DNA/Helitron_Lc	320
125.207	sex	Helitron	Lclav	Lc_sex	Helitron-3--DNA/Helitron_Lc	320
546.205	sex	Helitron	Lclav	Lc_sex	Helitron-4--DNA/Helitron_Lc	320
12.8263	sex	Helitron	Lclav	Lc_sex	Helitron-5--DNA/Helitron_Lc	320
45.8666	sex	Helitron	Lclav	Lc_sex	Helitron-6--DNA/Helitron_Lc	320
200.915	sex	Helitron	Lclav	Lc_sex	Helitron-7--DNA/Helitron_Lc	320
1839.95	sex	Helitron	Lclav	Lc_sex	Helitron-8--DNA/Helitron_Lc	320
47.5191	sex	Helitron	Lclav	Lc_sex	Helitron-9--DNA/Helitron_Lc	320
11.3935	sex	I	Lclav	Lc_sex	I-1--LINE/I_Lc	320
20.968	sex	I	Lclav	Lc_sex	I-2--LINE/I_Lc	320
27.9683	sex	I	Lclav	Lc_sex	I-3--LINE/I_Lc	320
6.40263	sex	I	Lclav	Lc_sex	I-4--LINE/I_Lc	320
70.8213	sex	I	Lclav	Lc_sex	I-5--LINE/I_Lc	320
8.61755	sex	Jockey	Lclav	Lc_sex	Jockey-1--LINE/Jockey_Lc	320
59.513	sex	Kolobok	Lclav	Lc_sex	Kolobok-1--DNA/Kolobok_Lc	320
187.24	sex	Kolobok	Lclav	Lc_sex	Kolobok-2--DNA/Kolobok_Lc	320
354.367	sex	Kolobok	Lclav	Lc_sex	Kolobok-3--DNA/Kolobok_Lc	320
49.4284	sex	Kolobok	Lclav	Lc_sex	Kolobok-4--DNA/Kolobok_Lc	320
33.3481	sex	Kolobok	Lclav	Lc_sex	Kolobok-5--DNA/Kolobok_Lc	320
58.777	sex	L2	Lclav	Lc_sex	L2-1--LINE/L2_Lc	320
7.61209	sex	L2	Lclav	Lc_sex	L2-2--LINE/L2_Lc	320
834.668	sex	Loa	Lclav	Lc_sex	Loa-1--LINE/Loa_Lc	320
367.033	sex	Loa	Lclav	Lc_sex	Loa-2--LINE/Loa_Lc	320
58.1128	sex	Loa	Lclav	Lc_sex	Loa-3--LINE/Loa_Lc	320
171.588	sex	Loa	Lclav	Lc_sex	Loa-4--LINE/Loa_Lc	320
751.729	sex	Loa	Lclav	Lc_sex	Loa-5--LINE/Loa_Lc	320
108.364	sex	Loa	Lclav	Lc_sex	Loa-6--LINE/Loa_Lc	320
95.8624	sex	Loa	Lclav	Lc_sex	Loa-7--LINE/Loa_Lc	320
55.8603	sex	LTR	Lclav	Lc_sex	LTR-1--LTR/LTR_Lc	320
8.89931	sex	LTR	Lclav	Lc_sex	LTR-2--LTR/LTR_Lc	320
11.168	sex	MuDR	Lclav	Lc_sex	MuDR-1--DNA/MuDr_Lc	320
7.30744	sex	MuDR	Lclav	Lc_sex	MuDR-2--DNA/MuDr_Lc	320
11.0529	sex	MuDR	Lclav	Lc_sex	MuDR-3--DNA/MuDr_Lc	320
5.89139	sex	NONLTR	Lclav	Lc_sex	NONLTR-1--LINE/LINE_Lc	320
34.2335	sex	Penelope	Lclav	Lc_sex	Penelope-1--LINE/Penelope_Lc	320
3.30191	sex	Penelope	Lclav	Lc_sex	Penelope-2--LINE/Penelope_Lc	320
7.32359	sex	Penelope	Lclav	Lc_sex	Penelope-3--LINE/Penelope_Lc	320
10.059	sex	Penelope	Lclav	Lc_sex	Penelope-4--LINE/Penelope_Lc	320
79.9436	sex	PiggyBac	Lclav	Lc_sex	PiggyBac-1--DNA/PiggyBac_Lc	320
126.668	sex	PiggyBac	Lclav	Lc_sex	PiggyBac-2--DNA/PiggyBac_Lc	320
433.192	sex	PiggyBac	Lclav	Lc_sex	PiggyBac-3--DNA/PiggyBac_Lc	320
35.3466	sex	Polinton	Lclav	Lc_sex	Polinton-1--DNA/Polinton_Lc	320
86.5845	sex	Polinton	Lclav	Lc_sex	Polinton-2--DNA/Polinton_Lc	320
106.252	sex	Polinton	Lclav	Lc_sex	Polinton-3--DNA/Polinton_Lc	320
60.8861	sex	Polinton	Lclav	Lc_sex	Polinton-4--DNA/Polinton_Lc	320
80.1053	sex	Polinton	Lclav	Lc_sex	Polinton-5--DNA/Polinton_Lc	320
76.8078	sex	Polinton	Lclav	Lc_sex	Polinton-6--DNA/Polinton_Lc	320
126.053	sex	Polinton	Lclav	Lc_sex	Polinton-7--DNA/Polinton_Lc	320
115.977	sex	Polinton	Lclav	Lc_sex	Polinton-8--DNA/Polinton_Lc	320
4321.03	sex	R1	Lclav	Lc_sex	R1-1--LINE/R1_Lc	320
901.881	sex	R1	Lclav	Lc_sex	R1-2--LINE/R1_Lc	320
1034.14	sex	R1	Lclav	Lc_sex	R1-3--LINE/R1_Lc	320
1617.8	sex	R1	Lclav	Lc_sex	R1-4--LINE/R1_Lc	320
1072.34	sex	R1	Lclav	Lc_sex	R1-5--LINE/R1_Lc	320
1145.71	sex	R1	Lclav	Lc_sex	R1-6--LINE/R1_Lc	320
8.84057	sex	R1	Lclav	Lc_sex	R1-7--LINE/R1_Lc	320
18.5182	sex	R1	Lclav	Lc_sex	R1-8--LINE/R1_Lc	320
10.5039	sex	RTE	Lclav	Lc_sex	RTE-1--LINE/RTE_Lc	320
7.71712	sex	RTE	Lclav	Lc_sex	RTE-2--LINE/RTE_Lc	320
3.36137	sex	RTE	Lclav	Lc_sex	RTE-3--LINE/RTE_Lc	320
197.688	sex	RTE	Lclav	Lc_sex	RTE-4--LINE/RTE_Lc	320
10.1287	sex	Sola	Lclav	Lc_sex	Sola-1--DNA/Sola_Lc	320
64.6367	sex	Sola	Lclav	Lc_sex	Sola-2--DNA/Sola_Lc	320
170.256	sex	Sola	Lclav	Lc_sex	Sola-3--DNA/Sola_Lc	320
736.713	sex	Sola	Lclav	Lc_sex	Sola-4--DNA/Sola_Lc	320
4.54582	sex	Sola	Lclav	Lc_sex	Sola-5--DNA/Sola_Lc	320
8.95227	sex	Sola	Lclav	Lc_sex	Sola-6--DNA/Sola_Lc	320
10.5682	sex	TcMar	Lclav	Lc_sex	TcMar-1--DNA/TcMar_Lc	320
34.6852	sex	TcMar	Lclav	Lc_sex	TcMar-2--DNA/TcMar_Lc	320
933.202	sex	TcMar	Lclav	Lc_sex	TcMar-3--DNA/TcMar_Lc	320
364.147	sex	TcMar_Chapaev	Lclav	Lc_sex	TcMar_Chapaev-1--DNA/TcMar_Lc	320
340.378	sex	Transib	Lclav	Lc_sex	Transib-1--DNA/Transib_Lc	320
1091.97	sex	Transib	Lclav	Lc_sex	Transib-2--DNA/Transib_Lc	320
11.4513	sex	CR1	Ori	Ac	CR1-1_Ac--LINE/CR1_Ac	164
105.922	sex	Gypsy	Ori	Ac	Gypsy-10_Ac--LTR/Gypsy_Ac	164
42.0374	sex	Gypsy	Ori	Ac	Gypsy-11_Ac--LTR/Gypsy_Ac	164
97.4979	sex	Gypsy	Ori	Ac	Gypsy-12_Ac--LTR/Gypsy_Ac	164
51.7685	sex	Gypsy	Ori	Ac	Gypsy-13_Ac--LTR/Gypsy_Ac	164
30.2706	sex	Gypsy	Ori	Ac	Gypsy-14_Ac--LTR/Gypsy_Ac	164
30.3561	sex	Gypsy	Ori	Ac	Gypsy-15_Ac--LTR/Gypsy_Ac	164
46.1529	sex	Gypsy	Ori	Ac	Gypsy-16_Ac--LTR/Gypsy_Ac	164
185.213	sex	Gypsy	Ori	Ac	Gypsy-17_Ac--LTR/Gypsy_Ac	164
17.9273	sex	Gypsy	Ori	Ac	Gypsy-18_Ac--LTR/Gypsy_Ac	164
12.9302	sex	Gypsy	Ori	Ac	Gypsy-19_Ac--LTR/Gypsy_Ac	164
52.7546	sex	Gypsy	Ori	Ac	Gypsy-1_Ac--LTR/Gypsy_Ac	164
35.9932	sex	Gypsy	Ori	Ac	Gypsy-20_Ac--LTR/Gypsy_Ac	164
64.599	sex	Gypsy	Ori	Ac	Gypsy-21_Ac--LTR/Gypsy_Ac	164
29.874	sex	Gypsy	Ori	Ac	Gypsy-22_Ac--LTR/Gypsy_Ac	164
43.41	sex	Gypsy	Ori	Ac	Gypsy-23_Ac--LTR/Gypsy_Ac	164
77.229	sex	Gypsy	Ori	Ac	Gypsy-24_Ac--LTR/Gypsy_Ac	164
41.086	sex	Gypsy	Ori	Ac	Gypsy-25_Ac--LTR/Gypsy_Ac	164
57.3514	sex	Gypsy	Ori	Ac	Gypsy-26_Ac--LTR/Gypsy_Ac	164
28.0877	sex	Gypsy	Ori	Ac	Gypsy-27_Ac--LTR/Gypsy_Ac	164
41.6482	sex	Gypsy	Ori	Ac	Gypsy-28_Ac--LTR/Gypsy_Ac	164
94.2725	sex	Gypsy	Ori	Ac	Gypsy-29_Ac--LTR/Gypsy_Ac	164
67.0589	sex	Gypsy	Ori	Ac	Gypsy-2_Ac--LTR/Gypsy_Ac	164
44.1023	sex	Gypsy	Ori	Ac	Gypsy-30_Ac--LTR/Gypsy_Ac	164
56.3293	sex	Gypsy	Ori	Ac	Gypsy-31_Ac--LTR/Gypsy_Ac	164
72.0162	sex	Gypsy	Ori	Ac	Gypsy-3_Ac--LTR/Gypsy_Ac	164
77.6869	sex	Gypsy	Ori	Ac	Gypsy-4_Ac--LTR/Gypsy_Ac	164
169.866	sex	Gypsy	Ori	Ac	Gypsy-5_Ac--LTR/Gypsy_Ac	164
40.7672	sex	Gypsy	Ori	Ac	Gypsy-6_Ac--LTR/Gypsy_Ac	164
97.2394	sex	Gypsy	Ori	Ac	Gypsy-7_Ac--LTR/Gypsy_Ac	164
54.6951	sex	Gypsy	Ori	Ac	Gypsy-8_Ac--LTR/Gypsy_Ac	164
37.609	sex	Gypsy	Ori	Ac	Gypsy-9_Ac--LTR/Gypsy_Ac	164
33.9205	sex	HAT	Ori	Ac	HAT-1_Ac--DNA/hAT_Ac	164
32.4575	sex	HAT	Ori	Ac	HAT-2_Ac--DNA/hAT_Ac	164
97.4653	sex	HAT	Ori	Ac	HAT-3_Ac--DNA/hAT_Ac	164
45.1906	sex	Helitron	Ori	Ac	Helitron-1_Ac--DNA/Helitron_Ac	164
49.4607	sex	Helitron	Ori	Ac	Helitron-2_Ac--DNA/Helitron_Ac	164
47.8818	sex	Helitron	Ori	Ac	Helitron-3_Ac--DNA/Helitron_Ac	164
12.651	sex	L2	Ori	Ac	L2-1_Ac--LINE/L2_Ac	164
34.9948	sex	LTR	Ori	Ac	LTR-1_Ac--LTR/LTR_Ac	164
44.0056	sex	LTR	Ori	Ac	LTR-2_Ac--LTR/LTR_Ac	164
10.4512	sex	Penelope	Ori	Ac	Penelope-1_Ac--LINE/Penelope_Ac	164
33.7894	sex	Polinton	Ori	Ac	Polinton-10_Ac--DNA/Polinton_Ac	164
35.062	sex	Polinton	Ori	Ac	Polinton-11_Ac--DNA/Polinton_Ac	164
35.6408	sex	Polinton	Ori	Ac	Polinton-12_Ac--DNA/Polinton_Ac	164
106.238	sex	Polinton	Ori	Ac	Polinton-13_Ac--DNA/Polinton_Ac	164
41.2795	sex	Polinton	Ori	Ac	Polinton-14_Ac--DNA/Polinton_Ac	164
62.9434	sex	Polinton	Ori	Ac	Polinton-15_Ac--DNA/Polinton_Ac	164
103.922	sex	Polinton	Ori	Ac	Polinton-16_Ac--DNA/Polinton_Ac	164
38.3217	sex	Polinton	Ori	Ac	Polinton-17_Ac--DNA/Polinton_Ac	164
71.7904	sex	Polinton	Ori	Ac	Polinton-18_Ac--DNA/Polinton_Ac	164
77.7115	sex	Polinton	Ori	Ac	Polinton-19_Ac--DNA/Polinton_Ac	164
97.3818	sex	Polinton	Ori	Ac	Polinton-1_Ac--DNA/Polinton_Ac	164
59.7903	sex	Polinton	Ori	Ac	Polinton-20_Ac--DNA/Polinton_Ac	164
33.1811	sex	Polinton	Ori	Ac	Polinton-21_Ac--DNA/Polinton_Ac	164
74.057	sex	Polinton	Ori	Ac	Polinton-22_Ac--DNA/Polinton_Ac	164
59.9928	sex	Polinton	Ori	Ac	Polinton-23_Ac--DNA/Polinton_Ac	164
69.4989	sex	Polinton	Ori	Ac	Polinton-24_Ac--DNA/Polinton_Ac	164
33.0898	sex	Polinton	Ori	Ac	Polinton-25_Ac--DNA/Polinton_Ac	164
61.6554	sex	Polinton	Ori	Ac	Polinton-26_Ac--DNA/Polinton_Ac	164
70.1575	sex	Polinton	Ori	Ac	Polinton-27_Ac--DNA/Polinton_Ac	164
43.5224	sex	Polinton	Ori	Ac	Polinton-28_Ac--DNA/Polinton_Ac	164
56.7368	sex	Polinton	Ori	Ac	Polinton-2_Ac--DNA/Polinton_Ac	164
107.953	sex	Polinton	Ori	Ac	Polinton-3_Ac--DNA/Polinton_Ac	164
93.1048	sex	Polinton	Ori	Ac	Polinton-4_Ac--DNA/Polinton_Ac	164
106.073	sex	Polinton	Ori	Ac	Polinton-5_Ac--DNA/Polinton_Ac	164
41.5752	sex	Polinton	Ori	Ac	Polinton-6_Ac--DNA/Polinton_Ac	164
37.3889	sex	Polinton	Ori	Ac	Polinton-7_Ac--DNA/Polinton_Ac	164
37.2693	sex	Polinton	Ori	Ac	Polinton-8_Ac--DNA/Polinton_Ac	164
69.1458	sex	Polinton	Ori	Ac	Polinton-9_Ac--DNA/Polinton_Ac	164
173.455	sex	R1	Ori	Ac	R1-1_Ac--LINE/R1_Ac	164
30.1386	sex	TcMar	Ori	Ac	TcMar-1_Ac--DNA/TcMar_Ac	164
64.2026	sex	TcMar	Ori	Ac	TcMar-2_Ac--DNA/TcMar_Ac	164
261.827	sex	TcMar	Ori	Ac	TcMar-3_Ac--DNA/TcMar_Ac	164
108.187	asex	CR1	Ori	Hr	CR1-10_Hr--LINE/CR1_Hr	228
175.12	asex	CR1	Ori	Hr	CR1-11_Hr--LINE/CR1_Hr	228
84.952	asex	CR1	Ori	Hr	CR1-12_Hr--LINE/CR1_Hr	228
48.4118	asex	CR1	Ori	Hr	CR1-13_Hr--LINE/CR1_Hr	228
96.1555	asex	CR1	Ori	Hr	CR1-14_Hr--LINE/CR1_Hr	228
78.4535	asex	CR1	Ori	Hr	CR1-15_Hr--LINE/CR1_Hr	228
104.329	asex	CR1	Ori	Hr	CR1-16_Hr--LINE/CR1_Hr	228
66.5886	asex	CR1	Ori	Hr	CR1-1_Hr--LINE/CR1_Hr	228
105.881	asex	CR1	Ori	Hr	CR1-2_Hr--LINE/CR1_Hr	228
72.337	asex	CR1	Ori	Hr	CR1-3_Hr--LINE/CR1_Hr	228
84.4122	asex	CR1	Ori	Hr	CR1-4_Hr--LINE/CR1_Hr	228
82.2679	asex	CR1	Ori	Hr	CR1-5_Hr--LINE/CR1_Hr	228
225.844	asex	CR1	Ori	Hr	CR1-6_Hr--LINE/CR1_Hr	228
139.235	asex	CR1	Ori	Hr	CR1-7_Hr--LINE/CR1_Hr	228
226.695	asex	CR1	Ori	Hr	CR1-8_Hr--LINE/CR1_Hr	228
190.298	asex	CR1	Ori	Hr	CR1-9_Hr--LINE/CR1_Hr	228
1572.16	asex	DNA-8N1	Ori	Hr	DNA-8N1_Hr	228
35.2042	asex	EnSpm	Ori	Hr	EnSpm-1_Hr--DNA/EnSpm_Hr	228
46.557	asex	ERV	Ori	Hr	ERV-1_Hr--Other/ERV_Hr	228
133.567	asex	Gypsy	Ori	Hr	Gypsy-1_Hr--LTR/Gypsy_Hr	228
97.4202	asex	Gypsy	Ori	Hr	Gypsy-2_Hr--LTR/Gypsy_Hr	228
65.2042	asex	Gypsy	Ori	Hr	Gypsy-3_Hr--LTR/Gypsy_Hr	228
26.9129	asex	HAT	Ori	Hr	HAT-1_Hr--DNA/hAT_Hr	228
91.5422	asex	HAT	Ori	Hr	HAT-2_Hr--DNA/hAT_Hr	228
59.8655	asex	HAT	Ori	Hr	HAT-3_Hr--DNA/hAT_Hr	228
92.5676	asex	HAT	Ori	Hr	HAT-4_Hr--DNA/hAT_Hr	228
68.3586	asex	HAT	Ori	Hr	HAT-5_Hr--DNA/hAT_Hr	228
7.57131	asex	HAT	Ori	Hr	HAT-6_Hr--DNA/hAT_Hr	228
27.591	asex	HAT	Ori	Hr	HAT-7_Hr--DNA/hAT_Hr	228
50.8701	asex	HAT	Ori	Hr	HAT-8_Hr--DNA/hAT_Hr	228
183.914	asex	Helitron	Ori	Hr	Helitron-1_Hr--DNA/Helitron_Hr	228
134.417	asex	Helitron	Ori	Hr	Helitron-2_Hr--DNA/Helitron_Hr	228
120.371	asex	Helitron	Ori	Hr	Helitron-3_Hr--DNA/Helitron_Hr	228
143.427	asex	Helitron	Ori	Hr	Helitron-4_Hr--DNA/Helitron_Hr	228
174.57	asex	Helitron	Ori	Hr	Helitron-5_Hr--DNA/Helitron_Hr	228
128.569	asex	Helitron	Ori	Hr	Helitron-6_Hr--DNA/Helitron_Hr	228
85.062	asex	ISL2EU	Ori	Hr	ISL2EU-1_Hr--DNA/ISL2EU_Hr	228
228.589	asex	ISL2EU	Ori	Hr	ISL2EU-2_Hr--DNA/ISL2EU_Hr	228
45.1929	asex	ISL2EU	Ori	Hr	ISL2EU-3_Hr--DNA/ISL2EU_Hr	228
17.8714	asex	ISL2EU	Ori	Hr	ISL2EU-4_Hr--DNA/ISL2EU_Hr	228
115.989	asex	ISL2EU	Ori	Hr	ISL2EU-5_Hr--DNA/ISL2EU_Hr	228
57.928	asex	ISL2EU	Ori	Hr	ISL2EU-6_Hr--DNA/ISL2EU_Hr	228
288.079	asex	ISL2EU	Ori	Hr	ISL2EU-7_Hr--DNA/ISL2EU_Hr	228
55.2589	asex	ISL2EU	Ori	Hr	ISL2EU-8_Hr--DNA/ISL2EU_Hr	228
98.9811	asex	Merlin	Ori	Hr	Merlin-1_Hr--DNA/Merlin_Hr	228
48.3904	asex	Merlin	Ori	Hr	Merlin-2_Hr--DNA/Merlin_Hr	228
67.4989	asex	Merlin	Ori	Hr	Merlin-3_Hr--DNA/Merlin_Hr	228
41.5393	asex	MuDR	Ori	Hr	MuDR-1_Hr--DNA/MuDr_Hr	228
31.5292	asex	PiggyBac	Ori	Hr	PiggyBac-1_Hr--DNA/PiggyBac_Hr	228
81.0685	asex	Polinton	Ori	Hr	Polinton-10_Hr--DNA/Polinton_Hr	228
38.0382	asex	Polinton	Ori	Hr	Polinton-11_Hr--DNA/Polinton_Hr	228
71.9413	asex	Polinton	Ori	Hr	Polinton-12_Hr--DNA/Polinton_Hr	228
93.9229	asex	Polinton	Ori	Hr	Polinton-13_Hr--DNA/Polinton_Hr	228
134.322	asex	Polinton	Ori	Hr	Polinton-14_Hr--DNA/Polinton_Hr	228
46.3592	asex	Polinton	Ori	Hr	Polinton-15_Hr--DNA/Polinton_Hr	228
70.0898	asex	Polinton	Ori	Hr	Polinton-16_Hr--DNA/Polinton_Hr	228
265.899	asex	Polinton	Ori	Hr	Polinton-17_Hr--DNA/Polinton_Hr	228
106.824	asex	Polinton	Ori	Hr	Polinton-18_Hr--DNA/Polinton_Hr	228
82.8521	asex	Polinton	Ori	Hr	Polinton-19_Hr--DNA/Polinton_Hr	228
73.6358	asex	Polinton	Ori	Hr	Polinton-1_Hr--DNA/Polinton_Hr	228
76.8973	asex	Polinton	Ori	Hr	Polinton-20_Hr--DNA/Polinton_Hr	228
95.27	asex	Polinton	Ori	Hr	Polinton-21_Hr--DNA/Polinton_Hr	228
33.8642	asex	Polinton	Ori	Hr	Polinton-22_Hr--DNA/Polinton_Hr	228
122.597	asex	Polinton	Ori	Hr	Polinton-23_Hr--DNA/Polinton_Hr	228
75.4019	asex	Polinton	Ori	Hr	Polinton-24_Hr--DNA/Polinton_Hr	228
52.4706	asex	Polinton	Ori	Hr	Polinton-25_Hr--DNA/Polinton_Hr	228
72.7993	asex	Polinton	Ori	Hr	Polinton-26_Hr--DNA/Polinton_Hr	228
87.5725	asex	Polinton	Ori	Hr	Polinton-27_Hr--DNA/Polinton_Hr	228
94.6827	asex	Polinton	Ori	Hr	Polinton-28_Hr--DNA/Polinton_Hr	228
49.6518	asex	Polinton	Ori	Hr	Polinton-29_Hr--DNA/Polinton_Hr	228
116.116	asex	Polinton	Ori	Hr	Polinton-2_Hr--DNA/Polinton_Hr	228
154.06	asex	Polinton	Ori	Hr	Polinton-30_Hr--DNA/Polinton_Hr	228
62.675	asex	Polinton	Ori	Hr	Polinton-31_Hr--DNA/Polinton_Hr	228
292.127	asex	Polinton	Ori	Hr	Polinton-32_Hr--DNA/Polinton_Hr	228
74.0112	asex	Polinton	Ori	Hr	Polinton-33_Hr--DNA/Polinton_Hr	228
95.2359	asex	Polinton	Ori	Hr	Polinton-34_Hr--DNA/Polinton_Hr	228
116.221	asex	Polinton	Ori	Hr	Polinton-3_Hr--DNA/Polinton_Hr	228
76.5397	asex	Polinton	Ori	Hr	Polinton-4_Hr--DNA/Polinton_Hr	228
66.0838	asex	Polinton	Ori	Hr	Polinton-5_Hr--DNA/Polinton_Hr	228
95.1497	asex	Polinton	Ori	Hr	Polinton-6_Hr--DNA/Polinton_Hr	228
120.677	asex	Polinton	Ori	Hr	Polinton-7_Hr--DNA/Polinton_Hr	228
38.9164	asex	Polinton	Ori	Hr	Polinton-8_Hr--DNA/Polinton_Hr	228
175.432	asex	Polinton	Ori	Hr	Polinton-9_Hr--DNA/Polinton_Hr	228
34.3813	asex	R1	Ori	Hr	R1-1_Hr--LINE/R1_Hr	228
32.0611	asex	R1	Ori	Hr	R1-2_Hr--LINE/R1_Hr	228
37.4114	asex	R1	Ori	Hr	R1-3_Hr--LINE/R1_Hr	228
42.9713	asex	R1	Ori	Hr	R1-4_Hr--LINE/R1_Hr	228
25.0504	asex	TcMar	Ori	Hr	TcMar-10_Hr--DNA/TcMar_Hr	228
104.058	asex	TcMar	Ori	Hr	TcMar-11_Hr--DNA/TcMar_Hr	228
27.5663	asex	TcMar	Ori	Hr	TcMar-12_Hr--DNA/TcMar_Hr	228
56.0004	asex	TcMar	Ori	Hr	TcMar-13_Hr--DNA/TcMar_Hr	228
85.2154	asex	TcMar	Ori	Hr	TcMar-14_Hr--DNA/TcMar_Hr	228
50.6362	asex	TcMar	Ori	Hr	TcMar-15_Hr--DNA/TcMar_Hr	228
126.897	asex	TcMar	Ori	Hr	TcMar-16_Hr--DNA/TcMar_Hr	228
157.584	asex	TcMar	Ori	Hr	TcMar-17_Hr--DNA/TcMar_Hr	228
155.581	asex	TcMar	Ori	Hr	TcMar-18_Hr--DNA/TcMar_Hr	228
317.481	asex	TcMar	Ori	Hr	TcMar-19_Hr--DNA/TcMar_Hr	228
37.8199	asex	TcMar	Ori	Hr	TcMar-1_Hr--DNA/TcMar_Hr	228
389.41	asex	TcMar	Ori	Hr	TcMar-20_Hr--DNA/TcMar_Hr	228
26.618	asex	TcMar	Ori	Hr	TcMar-21_Hr--DNA/TcMar_Hr	228
38.4851	asex	TcMar	Ori	Hr	TcMar-22_Hr--DNA/TcMar_Hr	228
72.5976	asex	TcMar	Ori	Hr	TcMar-23_Hr--DNA/TcMar_Hr	228
31.4391	asex	TcMar	Ori	Hr	TcMar-24_Hr--DNA/TcMar_Hr	228
107.367	asex	TcMar	Ori	Hr	TcMar-25_Hr--DNA/TcMar_Hr	228
245.69	asex	TcMar	Ori	Hr	TcMar-26_Hr--DNA/TcMar_Hr	228
152.268	asex	TcMar	Ori	Hr	TcMar-27_Hr--DNA/TcMar_Hr	228
94.0429	asex	TcMar	Ori	Hr	TcMar-28_Hr--DNA/TcMar_Hr	228
40.1523	asex	TcMar	Ori	Hr	TcMar-29_Hr--DNA/TcMar_Hr	228
525.933	asex	TcMar	Ori	Hr	TcMar-2_Hr--DNA/TcMar_Hr	228
25.0749	asex	TcMar	Ori	Hr	TcMar-30_Hr--DNA/TcMar_Hr	228
83.593	asex	TcMar	Ori	Hr	TcMar-3_Hr--DNA/TcMar_Hr	228
729.378	asex	TcMar	Ori	Hr	TcMar-4_Hr--DNA/TcMar_Hr	228
36.2955	asex	TcMar	Ori	Hr	TcMar-5_Hr--DNA/TcMar_Hr	228
171.132	asex	TcMar	Ori	Hr	TcMar-6_Hr--DNA/TcMar_Hr	228
4222.27	asex	TcMar	Ori	Hr	TcMar-7_Hr--DNA/TcMar_Hr	228
118.923	asex	TcMar	Ori	Hr	TcMar-8_Hr--DNA/TcMar_Hr	228
76.8017	asex	TcMar	Ori	Hr	TcMar-9_Hr--DNA/TcMar_Hr	228
67.3894	asex	Gypsy	Ori	Pp	Gypsy-1_Pp--LTR/Gypsy_Pp	220
5.98507	asex	HAT	Ori	Pp	HAT-1_Pp--DNA/hAT_Pp	220
375.276	asex	ISL2EU	Ori	Pp	ISL2EU-1_Pp--DNA/ISL2EU_Pp	220
114.721	asex	Penelope	Ori	Pp	Penelope-1_Pp--LINE/Penelope_Pp	220
261.51	asex	Polinton	Ori	Pp	Polinton-1_Pp--DNA/Polinton_Pp	220
136.913	asex	Polinton	Ori	Pp	Polinton-2_Pp--DNA/Polinton_Pp	220
173.711	asex	Polinton	Ori	Pp	Polinton-3_Pp--DNA/Polinton_Pp	220
185.324	asex	Polinton	Ori	Pp	Polinton-4_Pp--DNA/Polinton_Pp	220
184.22	asex	Polinton	Ori	Pp	Polinton-5_Pp--DNA/Polinton_Pp	220
292.926	asex	Polinton	Ori	Pp	Polinton-6_Pp--DNA/Polinton_Pp	220
256.357	asex	Polinton	Ori	Pp	Polinton-7_Pp--DNA/Polinton_Pp	220
270.546	asex	Polinton	Ori	Pp	Polinton-8_Pp--DNA/Polinton_Pp	220
244.602	asex	Polinton	Ori	Pp	Polinton-9_Pp--DNA/Polinton_Pp	220
6.94614	asex	R1	Ori	Pp	R1-1_Pp--LINE/R1_Pp	220
2.35748	asex	R1	Ori	Pp	R1-2_Pp--LINE/R1_Pp	220
92.4131	asex	TcMar	Ori	Pp	TcMar-1_Pp--DNA/TcMar_Pp	220
8.14931	sex	DNA_transposon	Ori	Sm	DNA_transposon-1_Sm--DNA/DNA_Sm	240
13.2351	sex	DNA_transposon	Ori	Sm	DNA_transposon-2_Sm--DNA/DNA_Sm	240
11.5204	sex	DNA_transposon	Ori	Sm	DNA_transposon-3_Sm--DNA/DNA_Sm	240
4.92942	sex	Gypsy	Ori	Sm	Gypsy-10_Sm--LTR/Gypsy_Sm	240
8.44477	sex	Gypsy	Ori	Sm	Gypsy-11_Sm--LTR/Gypsy_Sm	240
25.2711	sex	Gypsy	Ori	Sm	Gypsy-12_Sm--LTR/Gypsy_Sm	240
182.845	sex	Gypsy	Ori	Sm	Gypsy-13_Sm--LTR/Gypsy_Sm	240
272.337	sex	Gypsy	Ori	Sm	Gypsy-14_Sm--LTR/Gypsy_Sm	240
149.299	sex	Gypsy	Ori	Sm	Gypsy-15_Sm--LTR/Gypsy_Sm	240
180.717	sex	Gypsy	Ori	Sm	Gypsy-16_Sm--LTR/Gypsy_Sm	240
215.013	sex	Gypsy	Ori	Sm	Gypsy-17_Sm--LTR/Gypsy_Sm	240
190.216	sex	Gypsy	Ori	Sm	Gypsy-1_Sm--LTR/Gypsy_Sm	240
203.436	sex	Gypsy	Ori	Sm	Gypsy-2_Sm--LTR/Gypsy_Sm	240
6.20349	sex	Gypsy	Ori	Sm	Gypsy-3_Sm--LTR/Gypsy_Sm	240
167.125	sex	Gypsy	Ori	Sm	Gypsy-4_Sm--LTR/Gypsy_Sm	240
236.646	sex	Gypsy	Ori	Sm	Gypsy-5_Sm--LTR/Gypsy_Sm	240
14.7722	sex	Gypsy	Ori	Sm	Gypsy-6_Sm--LTR/Gypsy_Sm	240
55.6097	sex	Gypsy	Ori	Sm	Gypsy-7_Sm--LTR/Gypsy_Sm	240
213.919	sex	Gypsy	Ori	Sm	Gypsy-8_Sm--LTR/Gypsy_Sm	240
154.809	sex	Gypsy	Ori	Sm	Gypsy-9_Sm--LTR/Gypsy_Sm	240
12.6499	sex	HAT	Ori	Sm	HAT-1_Sm--DNA/hAT_Sm	240
139.819	sex	Helitron	Ori	Sm	Helitron-10_Sm--DNA/Helitron_Sm	240
251.812	sex	Helitron	Ori	Sm	Helitron-11_Sm--DNA/Helitron_Sm	240
213.589	sex	Helitron	Ori	Sm	Helitron-12_Sm--DNA/Helitron_Sm	240
133.155	sex	Helitron	Ori	Sm	Helitron-13_Sm--DNA/Helitron_Sm	240
190.772	sex	Helitron	Ori	Sm	Helitron-14_Sm--DNA/Helitron_Sm	240
225.877	sex	Helitron	Ori	Sm	Helitron-15_Sm--DNA/Helitron_Sm	240
365.714	sex	Helitron	Ori	Sm	Helitron-16_Sm--DNA/Helitron_Sm	240
188.145	sex	Helitron	Ori	Sm	Helitron-17_Sm--DNA/Helitron_Sm	240
355.537	sex	Helitron	Ori	Sm	Helitron-18_Sm--DNA/Helitron_Sm	240
351.832	sex	Helitron	Ori	Sm	Helitron-19_Sm--DNA/Helitron_Sm	240
308.976	sex	Helitron	Ori	Sm	Helitron-1_Sm--DNA/Helitron_Sm	240
454.071	sex	Helitron	Ori	Sm	Helitron-20_Sm--DNA/Helitron_Sm	240
408.51	sex	Helitron	Ori	Sm	Helitron-21_Sm--DNA/Helitron_Sm	240
71.2804	sex	Helitron	Ori	Sm	Helitron-22_Sm--DNA/Helitron_Sm	240
447.413	sex	Helitron	Ori	Sm	Helitron-23_Sm--DNA/Helitron_Sm	240
282.359	sex	Helitron	Ori	Sm	Helitron-24_Sm--DNA/Helitron_Sm	240
84.7621	sex	Helitron	Ori	Sm	Helitron-25_Sm--DNA/Helitron_Sm	240
452.364	sex	Helitron	Ori	Sm	Helitron-26_Sm--DNA/Helitron_Sm	240
258.664	sex	Helitron	Ori	Sm	Helitron-27_Sm--DNA/Helitron_Sm	240
432.044	sex	Helitron	Ori	Sm	Helitron-28_Sm--DNA/Helitron_Sm	240
182.024	sex	Helitron	Ori	Sm	Helitron-29_Sm--DNA/Helitron_Sm	240
334.373	sex	Helitron	Ori	Sm	Helitron-2_Sm--DNA/Helitron_Sm	240
530.274	sex	Helitron	Ori	Sm	Helitron-30_Sm--DNA/Helitron_Sm	240
315.043	sex	Helitron	Ori	Sm	Helitron-31_Sm--DNA/Helitron_Sm	240
317.939	sex	Helitron	Ori	Sm	Helitron-32_Sm--DNA/Helitron_Sm	240
514.228	sex	Helitron	Ori	Sm	Helitron-3_Sm--DNA/Helitron_Sm	240
431.877	sex	Helitron	Ori	Sm	Helitron-4_Sm--DNA/Helitron_Sm	240
320.095	sex	Helitron	Ori	Sm	Helitron-5_Sm--DNA/Helitron_Sm	240
180.426	sex	Helitron	Ori	Sm	Helitron-6_Sm--DNA/Helitron_Sm	240
79.7282	sex	Helitron	Ori	Sm	Helitron-7_Sm--DNA/Helitron_Sm	240
1053.2	sex	Helitron	Ori	Sm	Helitron-8_Sm--DNA/Helitron_Sm	240
31.4544	sex	Helitron	Ori	Sm	Helitron-9_Sm--DNA/Helitron_Sm	240
14.6687	sex	IS3EU	Ori	Sm	IS3EU-1_Sm--DNA/IS3EU_Sm	240
26.0146	sex	Merlin	Ori	Sm	Merlin-1_Sm--DNA/Merlin_Sm	240
14.1798	sex	MuDR	Ori	Sm	MuDR-1_Sm--DNA/MuDr_Sm	240
1076.44	sex	NONAUTONOM	Ori	Sm	NONAUTONOM-1_Sm--Other/nonautonomous_Sm	240
41.0582	sex	NONAUTONOM	Ori	Sm	NONAUTONOM-2_Sm--Other/nonautonomous_Sm	240
7.97236	sex	Penelope	Ori	Sm	Penelope-1_Sm--LINE/Penelope_Sm	240
1020.07	sex	Penelope	Ori	Sm	Penelope-2_Sm--LINE/Penelope_Sm	240
9.49089	sex	Penelope	Ori	Sm	Penelope-3_Sm--LINE/Penelope_Sm	240
10.6726	sex	Penelope	Ori	Sm	Penelope-4_Sm--LINE/Penelope_Sm	240
218.312	sex	Polinton	Ori	Sm	Polinton-10_Sm--DNA/Polinton_Sm	240
268.199	sex	Polinton	Ori	Sm	Polinton-11_Sm--DNA/Polinton_Sm	240
286.674	sex	Polinton	Ori	Sm	Polinton-12_Sm--DNA/Polinton_Sm	240
325.418	sex	Polinton	Ori	Sm	Polinton-13_Sm--DNA/Polinton_Sm	240
315.871	sex	Polinton	Ori	Sm	Polinton-14_Sm--DNA/Polinton_Sm	240
149.506	sex	Polinton	Ori	Sm	Polinton-15_Sm--DNA/Polinton_Sm	240
192.89	sex	Polinton	Ori	Sm	Polinton-16_Sm--DNA/Polinton_Sm	240
244.082	sex	Polinton	Ori	Sm	Polinton-17_Sm--DNA/Polinton_Sm	240
374.826	sex	Polinton	Ori	Sm	Polinton-18_Sm--DNA/Polinton_Sm	240
248.501	sex	Polinton	Ori	Sm	Polinton-19_Sm--DNA/Polinton_Sm	240
10.4018	sex	Polinton	Ori	Sm	Polinton-1_Sm--DNA/Polinton_Sm	240
256.712	sex	Polinton	Ori	Sm	Polinton-20_Sm--DNA/Polinton_Sm	240
170.538	sex	Polinton	Ori	Sm	Polinton-21_Sm--DNA/Polinton_Sm	240
323.456	sex	Polinton	Ori	Sm	Polinton-22_Sm--DNA/Polinton_Sm	240
112.804	sex	Polinton	Ori	Sm	Polinton-23_Sm--DNA/Polinton_Sm	240
240.319	sex	Polinton	Ori	Sm	Polinton-24_Sm--DNA/Polinton_Sm	240
264.849	sex	Polinton	Ori	Sm	Polinton-25_Sm--DNA/Polinton_Sm	240
11.1048	sex	Polinton	Ori	Sm	Polinton-26_Sm--DNA/Polinton_Sm	240
246.165	sex	Polinton	Ori	Sm	Polinton-27_Sm--DNA/Polinton_Sm	240
122.697	sex	Polinton	Ori	Sm	Polinton-28_Sm--DNA/Polinton_Sm	240
144.841	sex	Polinton	Ori	Sm	Polinton-29_Sm--DNA/Polinton_Sm	240
27.5524	sex	Polinton	Ori	Sm	Polinton-2_Sm--DNA/Polinton_Sm	240
83.4813	sex	Polinton	Ori	Sm	Polinton-30_Sm--DNA/Polinton_Sm	240
131.069	sex	Polinton	Ori	Sm	Polinton-31_Sm--DNA/Polinton_Sm	240
204.965	sex	Polinton	Ori	Sm	Polinton-32_Sm--DNA/Polinton_Sm	240
132.67	sex	Polinton	Ori	Sm	Polinton-33_Sm--DNA/Polinton_Sm	240
154.217	sex	Polinton	Ori	Sm	Polinton-34_Sm--DNA/Polinton_Sm	240
99.614	sex	Polinton	Ori	Sm	Polinton-35_Sm--DNA/Polinton_Sm	240
233.311	sex	Polinton	Ori	Sm	Polinton-36_Sm--DNA/Polinton_Sm	240
111.758	sex	Polinton	Ori	Sm	Polinton-37_Sm--DNA/Polinton_Sm	240
243.58	sex	Polinton	Ori	Sm	Polinton-38_Sm--DNA/Polinton_Sm	240
24.2965	sex	Polinton	Ori	Sm	Polinton-39_Sm--DNA/Polinton_Sm	240
128.205	sex	Polinton	Ori	Sm	Polinton-3_Sm--DNA/Polinton_Sm	240
228.745	sex	Polinton	Ori	Sm	Polinton-40_Sm--DNA/Polinton_Sm	240
412.229	sex	Polinton	Ori	Sm	Polinton-41_Sm--DNA/Polinton_Sm	240
84.8039	sex	Polinton	Ori	Sm	Polinton-42_Sm--DNA/Polinton_Sm	240
225.71	sex	Polinton	Ori	Sm	Polinton-43_Sm--DNA/Polinton_Sm	240
259.151	sex	Polinton	Ori	Sm	Polinton-44_Sm--DNA/Polinton_Sm	240
188.894	sex	Polinton	Ori	Sm	Polinton-45_Sm--DNA/Polinton_Sm	240
315.951	sex	Polinton	Ori	Sm	Polinton-46_Sm--DNA/Polinton_Sm	240
102.054	sex	Polinton	Ori	Sm	Polinton-47_Sm--DNA/Polinton_Sm	240
237.687	sex	Polinton	Ori	Sm	Polinton-48_Sm--DNA/Polinton_Sm	240
121.018	sex	Polinton	Ori	Sm	Polinton-49_Sm--DNA/Polinton_Sm	240
91.9329	sex	Polinton	Ori	Sm	Polinton-4_Sm--DNA/Polinton_Sm	240
368.844	sex	Polinton	Ori	Sm	Polinton-50_Sm--DNA/Polinton_Sm	240
102.528	sex	Polinton	Ori	Sm	Polinton-51_Sm--DNA/Polinton_Sm	240
211.535	sex	Polinton	Ori	Sm	Polinton-52_Sm--DNA/Polinton_Sm	240
138.046	sex	Polinton	Ori	Sm	Polinton-53_Sm--DNA/Polinton_Sm	240
158.595	sex	Polinton	Ori	Sm	Polinton-54_Sm--DNA/Polinton_Sm	240
257.377	sex	Polinton	Ori	Sm	Polinton-55_Sm--DNA/Polinton_Sm	240
138.732	sex	Polinton	Ori	Sm	Polinton-56_Sm--DNA/Polinton_Sm	240
125.516	sex	Polinton	Ori	Sm	Polinton-57_Sm--DNA/Polinton_Sm	240
120.823	sex	Polinton	Ori	Sm	Polinton-58_Sm--DNA/Polinton_Sm	240
277.598	sex	Polinton	Ori	Sm	Polinton-59_Sm--DNA/Polinton_Sm	240
101.254	sex	Polinton	Ori	Sm	Polinton-5_Sm--DNA/Polinton_Sm	240
258.689	sex	Polinton	Ori	Sm	Polinton-60_Sm--DNA/Polinton_Sm	240
137.93	sex	Polinton	Ori	Sm	Polinton-61_Sm--DNA/Polinton_Sm	240
113.147	sex	Polinton	Ori	Sm	Polinton-62_Sm--DNA/Polinton_Sm	240
236.222	sex	Polinton	Ori	Sm	Polinton-63_Sm--DNA/Polinton_Sm	240
90.2855	sex	Polinton	Ori	Sm	Polinton-64_Sm--DNA/Polinton_Sm	240
160.256	sex	Polinton	Ori	Sm	Polinton-65_Sm--DNA/Polinton_Sm	240
335.817	sex	Polinton	Ori	Sm	Polinton-66_Sm--DNA/Polinton_Sm	240
364.27	sex	Polinton	Ori	Sm	Polinton-67_Sm--DNA/Polinton_Sm	240
211.744	sex	Polinton	Ori	Sm	Polinton-68_Sm--DNA/Polinton_Sm	240
72.83	sex	Polinton	Ori	Sm	Polinton-69_Sm--DNA/Polinton_Sm	240
318.908	sex	Polinton	Ori	Sm	Polinton-6_Sm--DNA/Polinton_Sm	240
119.104	sex	Polinton	Ori	Sm	Polinton-70_Sm--DNA/Polinton_Sm	240
103.275	sex	Polinton	Ori	Sm	Polinton-71_Sm--DNA/Polinton_Sm	240
110.175	sex	Polinton	Ori	Sm	Polinton-72_Sm--DNA/Polinton_Sm	240
162.183	sex	Polinton	Ori	Sm	Polinton-73_Sm--DNA/Polinton_Sm	240
97.4148	sex	Polinton	Ori	Sm	Polinton-74_Sm--DNA/Polinton_Sm	240
213.852	sex	Polinton	Ori	Sm	Polinton-75_Sm--DNA/Polinton_Sm	240
247.386	sex	Polinton	Ori	Sm	Polinton-76_Sm--DNA/Polinton_Sm	240
119.198	sex	Polinton	Ori	Sm	Polinton-77_Sm--DNA/Polinton_Sm	240
251.001	sex	Polinton	Ori	Sm	Polinton-78_Sm--DNA/Polinton_Sm	240
107.691	sex	Polinton	Ori	Sm	Polinton-7_Sm--DNA/Polinton_Sm	240
141.761	sex	Polinton	Ori	Sm	Polinton-8_Sm--DNA/Polinton_Sm	240
117.193	sex	Polinton	Ori	Sm	Polinton-9_Sm--DNA/Polinton_Sm	240
8.25194	sex	R1	Ori	Sm	R1-1_Sm--LINE/R1_Sm	240
688.553	sex	RTE	Ori	Sm	RTE-1_Sm--LINE/RTE_Sm	240
599.659	sex	RTE	Ori	Sm	RTE-2_Sm--LINE/RTE_Sm	240
14.0717	sex	TcMar	Ori	Sm	TcMar-10_Sm--DNA/TcMar_Sm	240
43.6915	sex	TcMar	Ori	Sm	TcMar-1_Sm--DNA/TcMar_Sm	240
15.7189	sex	TcMar	Ori	Sm	TcMar-2_Sm--DNA/TcMar_Sm	240
57.5501	sex	TcMar	Ori	Sm	TcMar-3_Sm--DNA/TcMar_Sm	240
12.9092	sex	TcMar	Ori	Sm	TcMar-4_Sm--DNA/TcMar_Sm	240
84.6805	sex	TcMar	Ori	Sm	TcMar-5_Sm--DNA/TcMar_Sm	240
15.6565	sex	TcMar	Ori	Sm	TcMar-6_Sm--DNA/TcMar_Sm	240
26.6216	sex	TcMar	Ori	Sm	TcMar-7_Sm--DNA/TcMar_Sm	240
17.042	sex	TcMar	Ori	Sm	TcMar-8_Sm--DNA/TcMar_Sm	240
20.3082	sex	TcMar	Ori	Sm	TcMar-9_Sm--DNA/TcMar_Sm	240
